# Supplementary material for: A descriptive study of healthcare-providers’ experiences with the use and quality of oxytocin for the prevention of post-partum hemorrhage in Nigeria: A nation-wide survey
Source: PLoS One. 2021 Oct 6;16(10):e0258096. doi: 10.1371/journal.pone.0258096 (PMC8494301; doi:10.1371/journal.pone.0258096)
Supplement: S1 File — (XLSX) [file pone.0258096.s004.xlsx]

## Sheet: FINAL_USP_MSD Oxytocin Data
Date	username	RA_Name	Respondent’sInitials	DOI	State	LGA	HealthFacility	Interviewnumber	CODE	Age	Gender	Occupation	Specifyotheroccupation	Yearsofworkingexperience	Typeofhealthfacility	Q6AEverusedoxytocin	Q6BHowoftendoyouuseoxytocin	Q6BOtherspleasespecify	Q7Ifyesforwhatpurposesdidyouuseoxytocin	Q7Stimulationoflabour	Q7Augmentationoflabour	Q7Inductionoflabour	Q7PreventionofPPH	Q7A_useofoxytocin	Q8Everhadtrainingonuseorstorageofoxytocin	Q9Dosage_stimulationoflabour	Q9otherspleasespecify	Q10Dosage_augmentationoflabourinprimiparouswomen	Q10Otherspleasespecify	Q11Dosage_augmentationoflabourinmultiparouswomen	Q11Otherpleasespecify	Q12Dosage_inductionoflabourinprimiparouswomen	Q12Otherspleasespecify	Q13Dosage_inductionoflabourinmultiparouswomen	Q13Otherspleasespecify	Q14Dosage_PPHprimiparouswomen	Q14Otherspleasespecify	Q15Dosage_PPHinmultiparouswomen	Q15Otherspleasespecify	Q16Routeofoxytocinadministration_stimulationoflabour	Q16Oral	Q16Intramuscular	Q16Intravenouspush	Q16Intravenousinfusion	Q16Posterior	Q16Notsure	Q16Other	Q16Otherspleasespecify	Q17Routeofoxytocinadministration_inductionoflabour
2019-04-14	username not found	UNYIME ESHIET	UKU	2019-04-10	1	ABAK	PRIMARY HEALTH CENTRE, AFAHA OBONG	218	AKB/ABK/PUB/PHC.AFA.OB/218	27	1	2	#NULL!	2	1	1	3		Induction of labour	0	0	1	0	#NULL!	1							5IU		5IU							99	99	99	99	99	99	99		Intravenous infusion
2019-04-11	username not found	Idongesit Jackson	E.A.I	2019-04-08	1	Ikot Ekpene	Demark Clinic/Maternity	137	AKB/IKE/PVT/DEMARK CLINIC & MATERNITY/137	23	2	3	#NULL!	2	2	1	2		Stimulation of labour Augmentation of labour Induction of labour	1	1	1	0	#NULL!	3	10IU		5IU		10IU		10IU		10IU						Intravenous infusion	0	0	0	1	0	0	0		Intravenous infusion
2019-03-17	username not found	Dr. Sulaiman Lawan	ZSI	2019-03-17	2	BAU	PRIVATE	8	BAU/BAU/PVT/ALHISAN MATERNITY HOME/008	26	2	3	#NULL!	2	2	1	3		Augmentation of labour	0	1	0	0	#NULL!	1			5IU		5IU											99	99	99	99	99	99	99
2019-03-19	username not found	Dr. Sulaiman Lawan	A.A.M	2019-03-19	2	BAU	PUBLIC	43	BAU/BAU/PUB/PHC KOFAR DUMI/043	25	2	3	#NULL!	5	1	1	1		Augmentation of labour Induction of labour	0	1	1	0	#NULL!	2			15U		10IU		20IU		10IU							99	99	99	99	99	99	99		Intravenous infusion
2019-04-07	username not found	Okonkwo chioma	S	2019-04-06	4	Abakaliki	Nonyelum nursing and maternity home	76	Eby/abk/Pvt/nonyelum maternity/076	25	2	2	#NULL!	3	2	1	4	When needed	Augmentation of labour	0	1	0	0	#NULL!	2			20IU		20IU											99	99	99	99	99	99	99
2019-04-13	username not found	ANULIKA VICTORIA EZEOKE	J.O	2019-04-12	4	ABAKALIKI	MODEL PRIMARY HEALTH CARE CENTRE, NKWEGU	151	EBY/ABK/PUB/MODEL PHC NKWEGU	38	2	3	#NULL!	10	1	1	4	IN LABOUR	Augmentation of labour	0	1	0	0	#NULL!	3			20IU		20IU											99	99	99	99	99	99	99
2019-04-17	username not found	Okonkwo chioma	ICE	2019-04-17	4	Ezza north	Chinelo clinic and maternity	180	Eby/ezn/Pvt/chinelo clinic/180	28	2	3	#NULL!	9	2	1	4	When necessary	Stimulation of labour	1	0	0	0	#NULL!	1	10IU														Intravenous infusion	0	0	0	1	0	0	0
2019-04-16	username not found	ANULIKA VICTORIA EZEOKE	C.E	2019-04-16	4	EZZA NORTH	COMPREHENSIVE HEALTH CENTRE, OKPOSI UMUOGHARA	179	EBY/ABK/PUB/COMPREHENSIVE HC OKPOSI UMUOGHARA/179	26	2	2	#NULL!	1	1	1	3		Induction of labour	0	0	1	0	#NULL!	1							10IU		5IU							99	99	99	99	99	99	99		Intravenous infusion
2019-04-17	username not found	ANULIKA VICTORIA EZEOKE	S.C.H.A	2019-04-17	4	AFIKPO NORTH	AMAIZU HEALTH POST	198	EBY/AFN/PUB/AMAIZU HEALTH POST/198	51	2	3	#NULL!	27	1	1	3		Stimulation of labour	1	0	0	0	#NULL!	1	5IU														Intravenous infusion	0	0	0	1	0	0	0
2019-04-17	username not found	JUDE ONWE	OC.A	2019-04-15	4	AFIKPO SOUTH	MDGs (PHC) EBUNWANA, AFIKPO SOUTH	196	EBY/AFS/PUB/MDGs (PHC) EBUNWANA, AFIKPO SOUTH/196	45	2	3	#NULL!	24	1	1	3		Stimulation of labour	1	0	0	0	#NULL!	1	5IU														Intramuscular	0	1	0	0	0	0	0
2019-04-16	username not found	ANULIKA VICTORIA EZEOKE	C.N.E	2019-04-16	4	AFIKPO SOUTH	MDGs EBUNWANA	180	EBY/AFS/PUB/MDGs EBUNWANA/180	45	2	3	#NULL!	24	1	1	3		Stimulation of labour	1	0	0	0	#NULL!	2	5IU														Intramuscular	0	1	0	0	0	0	0
2019-04-17	username not found	JUDE ONWE	A.U	2019-04-15	4	AFIKPO SOUTH	OWUTU HEALTH POST, AFIKPO SOUTH	192	EBY/AFS/PUB/OWUTU HEALTH POST AFIKPO SOUTH/192	51	2	3	#NULL!	15	1	1	3		Augmentation of labour	0	1	0	0	#NULL!	2			10IU		5IU											99	99	99	99	99	99	99
2019-04-11	username not found	JUDE ONWE	N.I	2019-04-09	4	Ezza south	General Hospital, Onueke	102	EBY/EZS/PUB/GENERALHOSPITAL,ONUEKE/102	53	2	3	#NULL!	15	1	1	3		Augmentation of labour	0	1	0	0	#NULL!	1			20IU		20IU											99	99	99	99	99	99	99
2019-04-17	username not found	JUDE ONWE	C.N	2019-04-15	4	EBONYI	CHIEF JOSEPHINE NWUZOR ELECHI COMPRESSIVE HOSPITAL, UGBODO	172	EBY/EBN/CHIEF JOSEPHINE NWUZOR ELECHI COMPRESSIVE HOSPITAL/172	29	2	3	#NULL!	12	1	1	3		Induction of labour	0	0	1	0	#NULL!	2							5IU		5IU							99	99	99	99	99	99	99		Intravenous infusion
2019-04-16	username not found	Okonkwo chioma	OMB	2019-04-15	4	Ishielu	St martha maternity home nkalagu junction	155	Eby/ish/Pvt/St Martha maternity/155	36	2	3	#NULL!	11	2	1	3		Stimulation of labour	1	0	0	0	#NULL!	2	10IU														Intravenous infusion	0	0	0	1	0	0	0
2019-03-26	username not found	IJEOMA OKEDO-ALEX	N. O	2019-03-26	4	ABK	PUBLIC	8	EBY/ABK/PUB/NWAWU HC/008	29	2	3	#NULL!	6	1	1	3		Induction of labour	0	0	1	0	#NULL!	2							15IU		10IU							99	99	99	99	99	99	99		Intramuscular
2019-04-01	username not found	Pharm. Solomon Ikechukwu Okorie	C. J	2019-03-21	4	ABK	Agbaja H/C	6	EBY/ ABK/ 01/ Agbaja H/C Abakaliki	34	1	3	#NULL!	6	1	1	3		Augmentation of labour	0	1	0	0	#NULL!	2			10IU		10IU											99	99	99	99	99	99	99
2019-04-14	username not found	UGWUANYI VIRGINUS	A . C . U	2019-04-10	4	AFIKPO NORTH	MARANATHA HOSPITAL AFIKPO NORTH	118	EBY/ AFN/PVT/ MARANATHA HOSP/ 118	25	2	3	#NULL!	3	2	1	3		Stimulation of labour Augmentation of labour	1	1	0	0	#NULL!	1	5IU		10IU		5IU										Intravenous infusion	0	0	0	1	0	0	0
2019-04-17	username not found	JUDE ONWE	N.G	2019-04-16	4	ABAKALIKI	HAVILAH CLINIC AND MATERNITY HOME,#27 ODUNUKWE STREET, AI	176	EBY/ABK/PVT/HAVILAH CLINIC & MATERNITY HOME/176	22	2	3	#NULL!	2	2	1	3		Stimulation of labour	1	0	0	0	#NULL!	1	10IU														Intravenous infusion	0	0	0	1	0	0	0
2019-04-02	username not found	ANULIKA VICTORIA EZEOKE	I.A.	2019-04-02	4	ABAKALIKI	PRIMARY HEALTH CARE CENTRE (PHC), TIMBER SHADE, NKWEGU	45	EBY/ABK/PUB/PHC TIMBER NKWEGU/045	22	2	3	#NULL!	1	1	1	3		Augmentation of labour	0	1	0	0	#NULL!	2			5IU		20IU											99	99	99	99	99	99	99
2019-03-28	username not found	ANULIKA VICTORIA EZEOKE	O.M.O	2019-03-26	4	ABAKALIKI	KANMELU SPECIALIST HOSPITAL AND MATERNITY	13	EBY/ABK/PVT/KANMELU HOSP/013	35	1	3	#NULL!	15	2	1	2		Stimulation of labour	1	0	0	0	#NULL!	2	10IU														Intramuscular	0	1	0	0	0	0	0
2019-04-15	username not found	ANULIKA VICTORIA EZEOKE	I.F	2019-04-15	4	EBONYI	CHIEF'S JOSEPHINE NWUZOR ELECHI COMPREHENSIVE HOSPITAL, UGBODO	174	EBY/EBN/PUB/COMPREHENSIVE HOSP UGBODO/174	38	2	3	#NULL!	10	1	1	2		Augmentation of labour	0	1	0	0	#NULL!	2			20IU		20IU											99	99	99	99	99	99	99
2019-04-13	username not found	ANULIKA VICTORIA EZEOKE	P.E	2019-04-12	4	ABAKALIKI	MODEL PRIMARY HEALTH CARE CENTRE NKWEGU	152	EBY/ABK/PUB/MODEL PHC NKWEGU/152	30	2	3	#NULL!	5	1	1	2		Stimulation of labour Augmentation of labour	1	1	0	0	#NULL!	1	20IU		20IU		20IU										Intramuscular Intravenous infusion	0	1	0	1	0	0	0
2019-04-10	username not found	Imoisi Ese	A.G	2019-04-05	5	Ise Emure	Basic Health Center, Ifofin.	63	EKT/ISE/PUB/BASIC HEALTH CENTER, IFOFIN.	42	2	3	#NULL!	11	1	1	3		Stimulation of labour Induction of labour	1	0	1	0	#NULL!	2	5IU						5IU		5IU						Intravenous infusion	0	0	0	1	0	0	0		Intravenous infusion
2019-04-08	username not found	Imoisi I Ese	A. O	2019-03-13	5	Ikere	Aruba Health Center	18	EKT/IKE/PUB/ATIBA HEALTH CENTER/018	35	2	3	#NULL!	10	1	1	1		Stimulation of labour Augmentation of labour Induction of labour	1	1	1	0	#NULL!	2	10IU		5IU		5IU		5IU		5IU						Intramuscular	0	1	0	0	0	0	0		Intravenous infusion
2019-04-08	username not found	Imoisi Ese	A. O	2019-03-13	5	Ikere	Atiba health center	18	EKT/IKE/PUB/ATIBA HEALTH CENTER/018	35	2	3	#NULL!	10	1	1	1		Stimulation of labour Augmentation of labour Induction of labour	1	1	1	0	#NULL!	2	10IU		5IU		5IU		5IU		5IU						Intramuscular	0	1	0	0	0	0	0		Intravenous infusion
2019-03-25	username not found	Yusuf Abubakar usman	S M I	2019-03-22	6	Gombe	Townal Maternity	5	GOM/GOM/PUB/TOWN MATERNITY/005	23	2	3	#NULL!	1	1	1	1		Augmentation of labour	0	1	0	0	#NULL!	1			10IU		10IU											99	99	99	99	99	99	99
2019-04-06	username not found	Onwumah Malachy uche	M. D. A	2019-04-05	7	Ahiazu mbaise	Obohia health center	85	IMO/AHM/PUB/OBOHIA HEALTH CENTER	49	2	3	#NULL!	27	1	1	4	When needed	Augmentation of labour	0	1	0	0	#NULL!	1			Others	Didn't specify	Others	Didn't specify										99	99	99	99	99	99	99
2019-04-04	username not found	EGBUAWA MABEL	M.N	2019-04-04	7	EHIME MBANO	IBEAFOR HEALTH CENTRE,EHIME MBANO	246	IMO/EHM/PUB/IBEAFOR HEALTH CENTRE_EHIME MBANO/246	57	2	3	#NULL!	25	1	1	4	IT HAS BEEN LONG THAT I USE IT.	Stimulation of labour Augmentation of labour	1	1	0	0	#NULL!	1	10IU		Others	5IU,10IU	Others	5IU,10IU									Intravenous infusion	0	0	0	1	0	0	0
2019-04-10	username not found	EGBUAWA MABEL	J.E	2019-04-10	7	ISIALA MBANO	OKOHIA HEALTH CENTRE	340	IMO/ISM/PUB/OKOHIA HEALTH CENTRE/340	58	2	3	#NULL!	25	1	1	4	WHEN NECESSARY	Augmentation of labour	0	1	0	0	#NULL!	2			5IU		Others	2.5IU										99	99	99	99	99	99	99
2019-04-08	username not found	Onwumah Malachy uche	C. O	2019-04-06	7	Okigwe	Ofoacharano health center	109	IMO/OKG/PUB/OFOACHARA HEALTH CENTER /109	45	2	3	#NULL!	20	1	1	4	Didn't specify	Induction of labour	0	0	1	0	#NULL!	2							Others	Didn't specify	Others	Didn't specify						99	99	99	99	99	99	99		Intravenous infusion
2019-04-07	username not found	EMERENAKEM IFEANYI	E R A	2019-04-04	7	NKWERRE	UMUEZE HEALTH POST	107	IMO/NKW/PUB/UMUEZR HOSP/107	45	2	3	#NULL!	20	1	1	4	WHEN NECESSARY	Augmentation of labour	0	1	0	0	#NULL!	2			20IU		5IU											99	99	99	99	99	99	99
2019-04-04	username not found	EGBUAWA MABEL	O.E	2019-04-04	7	OKIGWE	AMOSU HEALTH CENTE	223	IMO/OKG/PUB/AMOSU HEALTH CENTRE_OKIGWE/223	49	1	3	#NULL!	20	1	1	4	WHEN NECESSARY	Stimulation of labour	1	0	0	0	#NULL!	2	2.5IU														Intravenous infusion	0	0	0	1	0	0	0
2019-04-04	username not found	EGBUAWA MABEL	N.N	2019-04-04	7	OKIGWE	AKU PRIMARY HEALTH CENTRE	216	IMO/OKG/PUB/AKU PRIMARY HEALTH CENTRE_OKIGWE/216	53	2	3	#NULL!	20	1	1	4	WHEN DELIVERY COMES	Stimulation of labour	1	0	0	0	#NULL!	2	10IU														Intravenous infusion	0	0	0	1	0	0	0
2019-04-04	username not found	EMERENAKEM IFEANYI	L O	2019-04-02	7	NKWERRE	UMUEZEANORUO HEALTH POST	73	IMO/NKW/PUB/UMUEZEANORUO HOSP/073	56	2	3	#NULL!	20	1	1	4	WHEN NEEDED	Augmentation of labour	0	1	0	0	#NULL!	2			20IU		20IU											99	99	99	99	99	99	99
2019-04-10	username not found	EGBUAWA MABEL	C.G	2019-04-10	7	ISIALA MBANO	OBOLLO HEALTH CENTRE	336	IMO/ISM/PUB/OBOLLO HEALTH CENTRE/336	45	2	3	#NULL!	19	1	1	4	WHEN NECESSARY	Augmentation of labour	0	1	0	0	#NULL!	2			10IU		5IU											99	99	99	99	99	99	99
2019-04-04	username not found	EGBUAWA MABEL	N.V	2019-04-04	7	IHITTE UBOMA	EZIMBA HEALTH CENTRE,IHITTE UBOMA	232	IMO/IHU/PUB/EZIMBA HEALTH CENTRE_IHITTE UBOMA/232	45	2	3	#NULL!	17	1	1	4	P.R.N-WHEN NECESSARY	Induction of labour	0	0	1	0	#NULL!	1							10IU		10IU							99	99	99	99	99	99	99		Intravenous infusion
2019-04-09	username not found	EGBUAWA MABEL	O.C	2019-04-10	7	ISIALA MBANO	UGIRINNA HEALTH CENTRE	331	IMO/ISM/PUB/UGIRINNA HEALTH CENTRE/331	51	2	3	#NULL!	17	1	1	4	DURING DELIVERY	Induction of labour	0	0	1	0	#NULL!	2							20IU		10IU							99	99	99	99	99	99	99		Intramuscular
2019-04-10	username not found	EMERENAKEM IFEANYI	E R	2019-03-29	7	MBAITOLI	OGBAKU HEALTH CENTRE	60	IMO/MBT/PUB/OGBAKU HOSP/060	48	2	3	#NULL!	16	1	1	4	WHEN NECESSARY	Stimulation of labour	1	0	0	0	#NULL!	1	5IU														Intravenous infusion	0	0	0	1	0	0	0
2019-04-11	username not found	EGBUAWA MABEL	B.O.A	2019-04-11	7	OKIGWE	NDINDUBUISI HEALTH CENTRE	363	IMO/OKG/PUB/NDINDUBUISI HEALTH CENTRE_OKIGWE/363	54	2	3	#NULL!	16	1	1	4	WHEN NECESSARY	Augmentation of labour	0	1	0	0	#NULL!	2			10IU		10IU											99	99	99	99	99	99	99
2019-04-04	username not found	EGBUAWA MABEL	U.P.H	2019-04-04	7	OKIGWE	OGII PRIMARY HEALTH CENTRE,OKIGWE	225	IMO/OKG/PUB/OGII PRIMARY HEALTH CENTRE_OKIGWE/225	48	2	3	#NULL!	14	1	1	4	WHEN NECESSARY	Stimulation of labour	1	0	0	0	#NULL!	2	2.5IU														Intravenous infusion	0	0	0	1	0	0	0
2019-04-09	username not found	EGBUAWA MABEL	M.C	2019-04-10	7	ISIALA MBANO	UGIRINNA HEALTH CENTRE	333	IMO/ISM/PUB/UGINNA HEALTH CENTRE/333	50	2	3	#NULL!	13	1	1	4	DURING DELIVERY	Induction of labour	0	0	1	0	#NULL!	2							20IU		10IU							99	99	99	99	99	99	99		Intramuscular
2019-04-03	username not found	EMERENAKEM IFEANYI	C O	2019-04-02	7	NKWERRE	UMUEZEANORUO HEALTH POST	72	IMO/NKW/PUB/UMUEZEANORUO HOSP/072	37	2	3	#NULL!	12	1	1	4	WHEN NECESSARY	Augmentation of labour	0	1	0	0	#NULL!	2			Not sure		Not sure											99	99	99	99	99	99	99
2019-04-04	username not found	Onwumah Malachy uche	N. A	2019-04-03	7	Owerri municipal	Ekeukwu health center	59	IMO/OWM/PUB/EKEUKWU HEALTH CENTER /059	42	2	3	#NULL!	12	1	1	4	Didn't specify	Augmentation of labour	0	1	0	0	#NULL!	1			Not sure		Not sure											99	99	99	99	99	99	99
2019-04-01	username not found	UDEARIRY NNAEMEKA	EI	2019-04-02	7	NJABA	UMUEZE MCH NNENASA	114	IMO/NJB/PUB/UMUEZE MCH NNENASA/114	50	2	3	#NULL!	12	1	1	4	WHEN NECESSARY	Augmentation of labour	0	1	0	0	#NULL!	2			10IU		10IU											99	99	99	99	99	99	99
2019-04-09	username not found	EGBUAWA MABEL	B.M	2019-04-10	7	ISIALA MBANO	UGIRINNA HEALTH CENTRE	332	IMO/ISM/PUB/UGIRINNA HEALTH CENTRE/332	35	2	3	#NULL!	11	1	1	4	WHEN NECESSARY	Induction of labour	0	0	1	0	#NULL!	1							20IU		10IU							99	99	99	99	99	99	99		Intramuscular
2019-04-04	username not found	Onwumah Malachy uche	C. O	2019-04-03	7	Owerri municipal	Area L Health center	52	IMO/OWM/PUB/AREA L HEALTH CENTER /052	35	2	3	#NULL!	10	1	1	4	If Labour case	Induction of labour	0	0	1	0	#NULL!	2							Others	Didn't specify	Others	Didn't specify						99	99	99	99	99	99	99		Intravenous infusion
2019-04-04	username not found	UDEARIRY NNAEMEKA	IU	2019-04-03	7	AHIAZU MBAISE	ELEKENOWASI HEALTH CENTRE	143	IMO/AHM/PUB/ELEKENOWASI HEALTH CENTRE/143	36	2	3	#NULL!	10	1	1	4	PRN	Stimulation of labour Augmentation of labour	1	1	0	0	#NULL!	1	5IU		5IU		5IU										Intravenous infusion	0	0	0	1	0	0	0
2019-03-24	username not found	EGBUAWA MABEL	C.C	2019-03-18	7	ORLU	EZIACHI HEALTH CENTRE ,ORLU	58	IMO/ORL/PUB/EZIACHI HEALTH CENTRE_ORLU/058	37	2	3	#NULL!	10	1	1	4	WHEN NECESSARY	Augmentation of labour	0	1	0	0	#NULL!	2			10IU		10IU											99	99	99	99	99	99	99
2019-04-04	username not found	EGBUAWA MABEL	C.O.N	2019-04-04	7	IHITTE UBOMA	ISINWEKE HEALTH CENTRE,IHITTE UBOMA	230	IMO/IHU/PUB/ISINWEKE HEALTH CENTRE_IHITTE UBOMA/230	38	2	3	#NULL!	10	1	1	4	WHEN NECESSARY	Augmentation of labour Induction of labour	0	1	1	0	#NULL!	1			10IU		10IU		10IU		10IU							99	99	99	99	99	99	99		Intravenous infusion
2019-04-04	username not found	EGBUAWA MABEL	U.H.N	2019-04-04	7	EHIME MBANO	UMUAKAGU HEALTH CENTRE,EHIME MBANO	243	IMO/EHM/PUB/UMUAKAGU HEALTH CENTRE_EHIME MBANO/243	45	2	3	#NULL!	10	1	1	4	WHEN NECESSARY	Stimulation of labour	1	0	0	0	#NULL!	2	5IU														Intravenous infusion	0	0	0	1	0	0	0
2019-04-03	username not found	EGBUAWA MABEL	I.J	2019-04-03	7	ABOH MBAISE	SANTA MARIA CHRISTIAN HISPITAL_NGURU	193	IMO/ABM/PVT/SANTA MARIA CHRISTIAN HOSPITAL_NGURU/193	37	2	3	#NULL!	9	1	1	4	WHEN NECESSARY	Augmentation of labour	0	1	0	0	#NULL!	3			10IU		10IU											99	99	99	99	99	99	99
2019-04-06	username not found	Onwumah Malachy uche	Nil	2019-04-05	7	Aboh mbaise	Amuzonwekwo health center	72	IMO/ABM/PUB/AMUZONWEKWO HEALTH CENTER /072	45	2	3	#NULL!	1	1	1	4	Didn't specify	Stimulation of labour	1	0	0	0	#NULL!	2	10IU														Intravenous infusion	0	0	0	1	0	0	0
2019-04-04	username not found	EGBUAWA MABEL	U.C.C	2019-04-04	7	IHITTE UBOMA	AMAKOHIA HEALTH CENTRE,IHITTE UBOMA	234	IMO/IHU/PUB/AMAKOHIA HEALTH CENTRE_IHITTE UBOMA/234.	52	2	3	#NULL!	25	1	1	3		Induction of labour	0	0	1	0	#NULL!	1							10IU		10IU							99	99	99	99	99	99	99		Intravenous infusion
2019-04-10	username not found	Onwumah Malachy uche	F. I	2019-04-06	7	Okigwe	New Nigerian foundation ihube	113	IMO/OKG/PVT/NEW NIGERIAN FOUNDATION IHUBE/113	54	2	3	#NULL!	25	2	1	3		Induction of labour	0	0	1	0	#NULL!	2							10IU		10IU							99	99	99	99	99	99	99		Intravenous infusion
2019-04-10	username not found	EGBUAWA MABEL	P.C.O	2019-04-10	7	ISIALA MBANO	MBEKE HEALTH CENTRE	344	IMO/ISM/PUB/MBEKE HEALTH CENTRE/344	50	2	3	#NULL!	23	1	1	3		Induction of labour	0	0	1	0	#NULL!	2							10IU		10IU							99	99	99	99	99	99	99		Intravenous infusion
2019-04-10	username not found	EGBUAWA MABEL	I.C	2019-04-10	7	ISIALA MBANO	OKOHIA HEALTH CENTRE	342	IMO/ISM/PUB/OKOHIA HEALTH CENTRE/342	38	2	3	#NULL!	17	1	1	3		Augmentation of labour	0	1	0	0	#NULL!	2			10IU		10IU											99	99	99	99	99	99	99
2019-04-06	username not found	Onwumah Malachy uche	Nil	2019-04-05	7	Ahiazu mbaise	Obohia health center	84	IMO/AHM/PUB/OBOHIA HEALTH CENTER /084	55	2	3	#NULL!	15	1	1	3		Stimulation of labour	1	0	0	0	#NULL!	1	5IU														Oral	1	0	0	0	0	0	0
2019-04-04	username not found	EGBUAWA MABEL	B.C	2019-04-04	7	OKIGWE	OGII HEALTH CENTRE	226	IMO/OKG/PUB/OGII HEALTH CENTRE _OKIGWE/226	40	2	3	#NULL!	12	1	1	3		Stimulation of labour	1	0	0	0	#NULL!	2	2.5IU														Intravenous infusion	0	0	0	1	0	0	0
2019-04-05	username not found	UDEARIRY NNAEMEKA	JCO	2019-04-04	7	OKIGWE	NDIOGBUONYEOMA HEALTH CENTRE	170	IMO/OKG/PUB/NDIOGBUONYEOMA HEALTH CENTRE/170	32	2	3	#NULL!	10	1	1	3		Induction of labour	0	0	1	0	#NULL!	2							5IU		5IU							99	99	99	99	99	99	99		Intravenous infusion
2019-04-04	username not found	EGBUAWA MABEL	O.S.N	2019-04-04	7	OKIGWE	AMOSU HEALTH CENTRE	224	IMO/OKG/PUB/AMOSU HEALTH CENTRE_OKIGWE/224	36	2	3	#NULL!	10	1	1	3		Augmentation of labour	0	1	0	0	#NULL!	1			Others	2.5IU	Not sure											99	99	99	99	99	99	99
2019-04-04	username not found	EGBUAWA MABEL	O.G.E	2019-04-04	7	IHITTE UBOMA	AMAINYINTA HEALTH CENTRE,IHITTE UBOMA.	236	IMO/IHU/PUB/AMAINYINTA HEALTH CENTRE_IHITTE UBOMA.	43	2	3	#NULL!	10	1	1	3		Augmentation of labour	0	1	0	0	#NULL!	2			10IU		10IU											99	99	99	99	99	99	99
2019-04-04	username not found	EGBUAWA MABEL	N.C.C	2019-04-04	7	IHITTE UBOMA	AMAKOHIA HEALTH CENTRE,IHITTE UBOMA	235	IMO/IHU/PUB/AMAKOHIA HEALTH CENTRE_IHITTE UBOMA/235	43	2	3	#NULL!	10	1	1	3		Stimulation of labour	1	0	0	0	#NULL!	2	5IU														Intravenous infusion	0	0	0	1	0	0	0
2019-04-06	username not found	Onwumah Malachy uche	Nil	2019-04-05	7	Ahiazu mbaise	Umuchieze health center	80	IMO/AHM/PUB/UMUCHIEZE HEALTH CENTER /080	51	2	3	#NULL!	23	1	1	2		Stimulation of labour	1	0	0	0	#NULL!	1	5IU														Intravenous infusion	0	0	0	1	0	0	0
2019-04-10	username not found	EGBUAWA MABEL	J.C	2019-04-10	7	ISIALA MBANO	IBEME HEALTH CENTRE	348	IMO/ISM/PUB/IBEME HEALTH CENTRE/348	42	2	3	#NULL!	15	1	1	2		Augmentation of labour	0	1	0	0	#NULL!	2			10IU		5IU											99	99	99	99	99	99	99
2019-04-03	username not found	EGBUAWA MABEL	S.A	2019-04-03	7	ABOH MBAISE	INFANT WELFARE CLINIC,ABOH MBAISE	198	IMO/ABM/PUB/INFANT WELFARE CLINIC_ABOH MBAISE/198	38	2	3	#NULL!	12	1	1	2		Stimulation of labour	1	0	0	0	#NULL!	1	5IU														Intramuscular	0	1	0	0	0	0	0
2019-04-10	username not found	EGBUAWA MABEL	L.U	2019-04-10	7	ISIALA MBANO	AMARAKU HEALTH CENTRE	345	IMO/ISM/PUB/AMARAKU HEALTH CENTRE/345	40	2	3	#NULL!	10	1	1	2		Augmentation of labour	0	1	0	0	#NULL!	2			10IU		5IU											99	99	99	99	99	99	99
2019-04-05	username not found	EGBUAWA MABEL	J.C.N	2019-04-05	7	MBAITOLI	IHO BASIC	258	IMO/MBT/PUB/IHO BASIC_MBAITOLI	50	2	2	#NULL!	17	1	1	1		Induction of labour	0	0	1	0	#NULL!	2							5IU		5IU							99	99	99	99	99	99	99		Intravenous push
2019-04-05	username not found	UDEARIRY NNAEMEKA	EG	2019-04-04	7	OKIGWE	NDIOGBUONYEOMA HEALTH CENTRE	169	IMO/OKG/PUB/NDIOGBUONYEOMA HEALTH CENTRE/169	55	2	3	#NULL!	25	1	1	1		Stimulation of labour Augmentation of labour	1	1	0	0	#NULL!	2	10IU		10IU		10IU										Intravenous infusion	0	0	0	1	0	0	0
2019-04-09	username not found	Amina Muhammad	HY	2019-03-26	8	BIRNIN KUDU	BIRNIN KUDU GENERAL HOSPITAL	95	JIS/BKD/PUB/BKD GH/095	30	2	2	#NULL!	6	1	1	1		Induction of labour	0	0	1	0	#NULL!	1							10IU		10IU							99	99	99	99	99	99	99		Intramuscular Intravenous infusion
2019-04-09	username not found	Amina Muhammad	FA	2019-03-27	8	BIRNIN KUDU	KANTOGA PHC	102	JIS/BKD/PUB/Kantoga phc/0102	35	2	3	#NULL!	10	1	1	1		Augmentation of labour Induction of labour	0	1	1	0	#NULL!	1			10IU		10IU		10IU		10IU							99	99	99	99	99	99	99		Intravenous infusion
2019-04-01	username not found	Okoronkwo Nnenna	TO	2019-03-28	9	Karu	Aso Clinic and Maternity	129	NAS/KAR/PVT/ASO CLINIC/129	38	2	2	#NULL!	15	2	1	3		Induction of labour	0	0	1	0	#NULL!	1							10IU		20IU							99	99	99	99	99	99	99		Intramuscular Intravenous infusion
2019-03-25	username not found	Okoronkwo Nnenna	JM	2019-03-22	9	Lafia	Primary Healthcare Center MANA	93	NAS/LAF/PUB/PHC MANA/093	24	1	3	#NULL!	5	1	1	1		Stimulation of labour	1	0	0	0	#NULL!	1	Not sure														Intramuscular	0	1	0	0	0	0	0
2019-04-04	username not found	Okoronkwo Nnenna	PA	2019-03-29	9	Karu	Bealm Clinic and Maternity	140	NAS/KARU/PVT/BEALM CLINIC/140	31	1	3	#NULL!	5	2	1	1		Induction of labour	0	0	1	0	#NULL!	1							10IU		10IU							99	99	99	99	99	99	99		Intravenous push
2019-03-13	username not found	JOKANOLA VICTOR	S.H	2019-03-13	11	OGBOMOSO NORTH	ISALE AFON PRIMARY HEALTH CENTER	6	OYO/OGN/PUB/ISALE AFON PRIMARY HEALTH CENTER/006	43	2	3	#NULL!	20	1	1	4	ONCE IN A WHILE	Induction of labour	0	0	1	0	#NULL!	1							10IU		10IU							99	99	99	99	99	99	99		Intravenous infusion
2019-03-13	username not found	JOKANOLA VICTOR	G. E	2019-03-13	11	OGBOMOSO NORTH	ISALE AFON PRIMARY HEALTH CENTER	5	OYO/OGN/PUB/ISALE AFON PRIMARY HEALTH CENTER/005	46	2	3	#NULL!	17	1	1	4	WHEN NEEDED	Induction of labour	0	0	1	0	#NULL!	2							20IU		20IU							99	99	99	99	99	99	99		Intravenous infusion
2019-03-28	username not found	OLOBADE MODUPEOLUWA ADEOLA	R.A	2019-03-27	11	SAKI EAST	OKE OLA PRIMARY HEALTH CENTRE	81	OYO/SAE/PUB/OKE OLA PRIMARY HEALTH CENTRE/081	35	2	3	#NULL!	8	1	1	4	OCCASIONALLY, LIKE ONCE IN TWO MONTH	Stimulation of labour	1	0	0	0	#NULL!	2	2.5IU														Intravenous infusion	0	0	0	1	0	0	0
2019-03-31	username not found	OLADUNNI ABIMBOLA AMOS	AI	2019-03-25	11	IBADAN NORTHWEST	OGUNPA PRIMARY HEALTH CENTER	73	OYO/INW/PUB/OGUNPA PHC/073	52	1	3	#NULL!	24	1	1	3		Induction of labour	0	0	1	0	#NULL!	1							10IU		10IU							99	99	99	99	99	99	99		Intravenous infusion
2019-03-14	username not found	JOKANOLA VICTOR	O. E. O	2019-03-14	11	OGBOMOSO NORTH	GAA MASIFA PRIMARY HEALTH CENTER	13	OYO/OGN/PUB/GAA MASIFA PRIMARY HEALTH CENTER/013	45	2	3	#NULL!	17	1	1	3		Augmentation of labour	0	1	0	0	#NULL!	2			10IU		10IU											99	99	99	99	99	99	99
2019-03-14	username not found	JOKANOLA VICTOR	R.O	2019-03-14	11	OGBOMOSO NORTH	GAA MASIFA PRIMARY HEALTH CENTER	16	OYO/OGN/PUB/GAA MASIFA PRIMARY HEALTH CENTER/016	40	2	3	#NULL!	14	1	1	3		Augmentation of labour	0	1	0	0	#NULL!	3			Not sure		5IU											99	99	99	99	99	99	99
2019-03-20	username not found	JOKANOLA VICTOR	O . E	2019-03-20	11	OGBOMOSO NORTH	AWENI MEMORIAL HOSPITAL AND MATERNITY	95	OYO/OGN/PUB/AWENI MEMORIAL HOSPITAL AND MATERNITY/095	45	2	3	#NULL!	14	1	1	3		Induction of labour	0	0	1	0	#NULL!	2							20IU		20IU							99	99	99	99	99	99	99		Intravenous infusion
2019-03-24	username not found	OLOBADE MODUPEOLUWA ADEOLA	T.Y	2019-03-22	11	SAKI WEST	HONEST CONVALESCENT HOME	43	OYO/SAW/PVT/HONEST CONVALESCENT HOME/043	21	1	3	#NULL!	2	2	1	3		Augmentation of labour Induction of labour	0	1	1	0	#NULL!	1			10IU		10IU		10IU		10IU							99	99	99	99	99	99	99		Intravenous infusion
2019-03-21	username not found	JOKANOLA VICTOR	A. B	2019-03-20	11	OGBOMOSO NORTH	SABO TARA HEALTH CENTRE	104	OYO/OGN/PUB/SABO TARA HEALTH CENTRE/104	42	2	3	#NULL!	15	1	1	2		Induction of labour	0	0	1	0	#NULL!	3							10IU		10IU							99	99	99	99	99	99	99		Intravenous infusion
2019-03-28	username not found	OLOBADE MODUPEOLUWA ADEOLA	J.O	2019-03-28	11	SAKI WEST	BARRACKS PRIMARY HEALTH CENTRE	84	OYO/SAW/PUB/BARRACKS PRIMARY HEALTH CENTRE/084	40	2	3	#NULL!	12	1	1	2		Augmentation of labour	0	1	0	0	#NULL!	2			10IU		5IU											99	99	99	99	99	99	99
2019-04-06	username not found	OLOBADE MODUPEOLUWA ADEOLA	Y.W	2019-04-04	11	ISEYIN	EKUNLE PRIMARY HEALTH CENTRE	130	OYO/ISE/PUB/EKUNLE PRIMARY HEALTH CENTRE/130	44	2	3	#NULL!	12	1	1	2		Augmentation of labour	0	1	0	0	#NULL!	1			Not sure		10IU											99	99	99	99	99	99	99
2019-03-28	username not found	OLOBADE MODUPEOLUWA ADEOLA	K.K	2019-03-28	11	SAKI EAST	BARRACKS PRIMARY HEALTH CENTRE	83	OYO/SAW/PUB/BARRACK PRIMARY CENTRE/083	33	2	3	#NULL!	9	1	1	2		Stimulation of labour	1	0	0	0	#NULL!	1	5IU														Intramuscular Intravenous infusion	0	1	0	1	0	0	0
2019-04-07	username not found	OLOBADE MODUPEOLUWA ADEOLA	A.A	2019-04-04	11	ISEYIN	AWIDERE HOSPITAL	139	OYO/ISE/PUB/AWIDERE HOSPITAL/139	21	2	3	#NULL!	3	1	1	2		Stimulation of labour	1	0	0	0	#NULL!	1	15IU														Intramuscular Intravenous infusion	0	1	0	1	0	0	0
2019-04-07	username not found	OLOBADE MODUPEOLUWA ADEOLA	M.S	2019-04-04	11	ISEYIN	AYONIMOFE HOSPITAL	147	OYO/ISE/PVT/AYONIMOFE HOSPITAL/147	21	2	3	#NULL!	2	2	1	2		Induction of labour	0	0	1	0	#NULL!	1							10IU		10IU							99	99	99	99	99	99	99		Intravenous push
2019-03-24	username not found	OLOBADE MODUPEOLUWA ADEOLA	R.S	2019-03-22	11	SAKI WEST	AYIINKE CLINIC	46	OYO/SAW/PVT/AYIINKE CLINIC/046	23	2	3	#NULL!	2	2	1	2		Induction of labour	0	0	1	0	#NULL!	1							10IU		5IU							99	99	99	99	99	99	99		Intravenous infusion
2019-03-22	username not found	Alabi Tobiloba	B.D	2019-03-22	11	ATIBA	APEXCARE HOSPITAL	83	OYO/ATI/PVT/APEXCARE/083	25	2	3	#NULL!	2	2	1	2		Augmentation of labour	0	1	0	0	#NULL!	1			5IU		5IU											99	99	99	99	99	99	99
2019-03-21	username not found	Alabi Tobiloba	R.K	2019-03-19	11	ATIBA	OPABODE MEMORIAL HOSPITAL	45	OYO/ATI/PVT/OPABODE/045	30	2	2	#NULL!	6	2	1	1		Augmentation of labour	0	1	0	0	#NULL!	1			10IU		10IU											99	99	99	99	99	99	99
2019-04-06	username not found	OLOBADE MODUPEOLUWA ADEOLA	A.M	2019-04-03	11	ISEYIN	OJEKE CLINIC	114	OYO/ISE/PVT/OJEKE CLINIC/114	24	2	2	#NULL!	3	2	1	1		Augmentation of labour	0	1	0	0	#NULL!	1			10IU		5IU											99	99	99	99	99	99	99
2019-04-06	username not found	OLOBADE MODUPEOLUWA ADEOLA	O.G.A	2019-04-03	11	ISEYIN	OJEKE CLINIC	112	OYO/ISE/PUB/OJEKECLINIC/112	47	1	3	#NULL!	25	1	1	1		Augmentation of labour	0	1	0	0	#NULL!	1			10IU		5IU											99	99	99	99	99	99	99
2019-03-15	username not found	Dr Hudu Garba Illo	AI	2019-03-14	12	Gwadabawa	PHC Ranganda	3	SOK/GWA/PUB/PHC RANGADA/003	55	2	3	#NULL!	31	1	1	3		Augmentation of labour	0	1	0	0	#NULL!	2			10IU		5IU											99	99	99	99	99	99	99
2019-03-23	username not found	Dr Hudu Garba Illo	BY	2019-03-21	12	GWADABAWA	PHC TAMBA GARKA	65	SOK/GWA/PUB/PHC TAMBA GARKA/065	50	1	3	#NULL!	30	1	1	3		Augmentation of labour	0	1	0	0	#NULL!	2			10IU		20IU											99	99	99	99	99	99	99
2019-03-23	username not found	Dr Hudu Garba Illo	NA	2019-03-21	12	Gwadabawa	PHC CHIMMOLA	67	SOK/GWA/PUB/PHC CHIMMOLA/067	40	1	3	#NULL!	14	1	1	3		Augmentation of labour	0	1	0	0	#NULL!	2			10IU		10IU											99	99	99	99	99	99	99
2019-03-21	username not found	Dr Hudu Garba Illo	UG	2019-03-19	12	Gwadabawa	PHC TAMBA GARKA	42	SOK/GWA/PUB/PHC TAMBA GARKA/042	28	1	3	#NULL!	4	1	1	3		Augmentation of labour	0	1	0	0	#NULL!	2			10IU		20IU											99	99	99	99	99	99	99
2019-04-10	username not found	Dr Malami Muhammad Bello	RB	2019-04-09	12	DANGE-SHUNI	PRIMARY HEALTH CENTER DABAGIN ARDO	149	SOK/DGS/PUB/PHC DABAGI /149	30	1	3	#NULL!	4	1	1	3		Augmentation of labour	0	1	0	0	#NULL!	2			10IU		20IU											99	99	99	99	99	99	99
2019-03-18	username not found	Dr Hudu Garba Illo	FW	2019-03-15	12	Gwadabawa	PHC CHANCHA	24	SOK/GWA/PUB/PHC CHANCHA/024	20	2	3	#NULL!	1	1	1	3		Augmentation of labour	0	1	0	0	#NULL!	2			10IU		10IU											99	99	99	99	99	99	99
2019-04-10	username not found	Dr Malami Muhammad Bello	IB	2019-04-09	12	DANGE-SHUNI	GAJARA DISPENSARY	148	SOK/DGS/PUB/GAJARA DISP /148	26	1	3	#NULL!	1	1	1	3		Augmentation of labour	0	1	0	0	#NULL!	2			10IU		20IU											99	99	99	99	99	99	99
2019-04-06	username not found	Dr Hudu Garba Illo	US	2019-04-01	12	Sokoto South	PHC GIDAN DAHALA	116	SOK/SOK SOUTH/PUB/PHC GIDAN DAHALA/116	23	2	3	#NULL!	3	1	1	2		Augmentation of labour	0	1	0	0	#NULL!	2			10IU		10IU											99	99	99	99	99	99	99
2019-04-10	username not found	Dr Malami Muhammad Bello	AK	2019-04-19	12	DANGE-SHUNI	GAJARA DISPENSARY	147	SOK/DGS/PUB /GAJARA DISP /147	25	1	3	#NULL!	3	1	1	2		Augmentation of labour	0	1	0	0	#NULL!	2			10IU		20IU											99	99	99	99	99	99	99
2019-04-07	username not found	Dr Hudu Garba Illo	ZA	2019-04-02	12	Sokoto South	Mabera Mujaya disp	149	SOK/SOK SOUTH/PUB/MABERA MUJAYA DISP/149	29	1	3	#NULL!	3	1	1	2		Augmentation of labour	0	1	0	0	#NULL!	2			20IU		Others	40IU										99	99	99	99	99	99	99
2019-03-29	username not found	Dr Hudu Garba Illo	E A	2019-03-27	12	Wamako	Wamako clinic	100	SOK/WAM/PRT/WAMAKO CLINIC /100	25	2	3	#NULL!	2	2	1	2		Augmentation of labour Induction of labour	0	1	1	0	#NULL!	2			10IU		10IU		10IU		10IU							99	99	99	99	99	99	99		Intravenous infusion
2019-03-26	username not found	Dr Malami Muhammad Bello	KA	2019-03-25	12	WAMAKKO	PHC KASARAWA	64	SOK/WAM/PUB/PHC KASARAWA/064	31	1	3	#NULL!	4	1	1	1		Stimulation of labour Induction of labour	1	0	1	0	#NULL!	2	10IU						10IU		10IU						Intravenous infusion	0	0	0	1	0	0	0		Intramuscular
2019-04-10	username not found	Imoisi Ese	R. M	2019-04-05	5	Ise Emure	Basic Health Center, Ifofin.	64	EKT/ISE/PUB/BASIC HEALTH CENTER, IFOFIN.	49	2	3	#NULL!	14	1	1	3		Stimulation of labour Induction of labour	1	0	1	0	#NULL!	2	5IU						5IU		5IU						Intravenous infusion	0	0	0	1	0	0	0		Intravenous infusion
2019-03-20	username not found	JOKANOLA VICTOR	A . E	2019-03-20	11	OGBOMOSO NORTH	DAMILARE MATERNITY AND CHILD WELFARE CLINIC	98	OYO/OGN/PVT/DAMILARE MATERNITY AND CHILD WELFARE CLINIC/098	41	2	3	#NULL!	13	2	1	3		Stimulation of labour	1	0	0	0	#NULL!	3	10IU														Intravenous infusion	0	0	0	1	0	0	0
2019-03-25	username not found	Yusuf Abubakar usman	S A	2019-03-22	6	Gombe	Town maternity	8	GOM/GOM/PUB/TOWN MATERNITY/008	30	2	3	#NULL!	5	1	1	1		Augmentation of labour	0	1	0	0	#NULL!	1			10IU		10IU											99	99	99	99	99	99	99
2019-03-25	username not found	Okoronkwo Nnenna	SYD	2019-03-22	9	Lafia	Primary Healthcare Center MANA	92	NAS/LAF/PUB/PHC MANA/092	21	1	3	#NULL!	4	1	1	1		Stimulation of labour	1	0	0	0	#NULL!	1	5IU														Intramuscular	0	1	0	0	0	0	0
2019-04-07	username not found	OLOBADE MODUPEOLUWA ADEOLA	S.F	2019-04-04	11	ISEYIN	AYONIMOFE HOSPITAL	146	OYO/ ISE/PVT/AYONIMOFE HOSPITAL/146	46	1	3	#NULL!	20	2	1	3		Induction of labour	0	0	1	0	#NULL!	1							10IU		5IU							99	99	99	99	99	99	99		Intravenous infusion
2019-04-06	username not found	OLOBADE MODUPEOLUWA ADEOLA	B.I	2019-04-04	11	ISEYIN	EKUNLE PRIMARY HEALTH CENTRE	131	OYO/ISE/PUB/EKUNLE PRIMARY HEALTH CENTRE/131	42	2	3	#NULL!	19	1	1	3		Induction of labour	0	0	1	0	#NULL!	1							5IU		15IU							99	99	99	99	99	99	99		Intravenous push
2019-04-07	username not found	OLOBADE MODUPEOLUWA ADEOLA	S.M	2019-04-04	11	ISEYIN	OKE OLA PRIMARY HEALTH CENTRE	136	OYO/ISE/PUB/OKE OLA PRIMARY HEALTH/136	42	2	3	#NULL!	12	1	1	3		Stimulation of labour	1	0	0	0	#NULL!	1	10IU														Intramuscular Intravenous push	0	1	1	0	0	0	0
2019-03-24	username not found	OLOBADE MODUPEOLUWA ADEOLA	M.A	2019-03-22	11	SAKI WEST	AYIINKE CLINIC	47	OYO/SAW/PVT/AYIINKE CLINIC/047	25	2	3	#NULL!	2	2	1	3		Stimulation of labour	1	0	0	0	#NULL!	1	5IU														Intramuscular	0	1	0	0	0	0	0
2019-04-06	username not found	OLOBADE MODUPEOLUWA ADEOLA	P.A	2019-04-04	11	ISEYIN	EKUNLE PRIMARY HEALTH CENTRE	132	OYO/ISE/PUB/EKUNLE PRIMARY HEALTH CENTRE/132	35	2	3	#NULL!	9	1	1	2		Augmentation of labour	0	1	0	0	#NULL!	2			Not sure		10IU											99	99	99	99	99	99	99
2019-03-15	username not found	Dr Hudu Garba Illo	UA	2019-03-14	12	Gwadabawa	PHC Rangada	1	SOK/GWA/PUB/PHC RANGANDA/001	55	2	3	#NULL!	29	1	1	3		Augmentation of labour	0	1	0	0	#NULL!	2			10IU		10IU											99	99	99	99	99	99	99
2019-03-23	username not found	Dr Hudu Garba Illo	SA	2019-03-21	12	Wamako	Kalambaina dispensary	62	SOK/WAM/PUB/KALAMBAINA DISP/062	50	2	3	#NULL!	19	1	1	3		Augmentation of labour	0	1	0	0	#NULL!	2			10IU		10IU											99	99	99	99	99	99	99
2019-03-23	username not found	Dr Hudu Garba Illo	AT	2019-03-21	12	Wamako	Kalmbaina dispensary	60	SOK/WAM/PUB/KALAMBAINA DISP/060	23	2	3	#NULL!	2	1	1	3		Augmentation of labour	0	1	0	0	#NULL!	2			10IU		10IU											99	99	99	99	99	99	99
2019-04-11	username not found	Dr Malami Muhammad Bello	AU	2019-04-10	12	TAMBUWAL	PRIMARY HEALTH CENTER BASHIRE	170	SOK/TAM/PUB/PHC BASHIRE/170	36	1	3	#NULL!	12	1	1	2		Augmentation of labour	0	1	0	0	#NULL!	2			10IU		20IU											99	99	99	99	99	99	99
2019-03-16	username not found	Dr Hudu Garba Illo	BL	2019-03-15	12	Gwadabawa	PHC CHANCHA	13	SOK/GWA/PUB/PHC CHANCHA /013	24	1	3	#NULL!	2	1	1	2		Augmentation of labour	0	1	0	0	#NULL!	2			10IU		10IU											99	99	99	99	99	99	99
2019-04-10	username not found	Dr Malami Muhammad Bello	AEN	2019-04-09	12	DANGE-SHUNI	PRIMARY HEALTH CENTER DABAGIN ARDO	151	SOK/DGS/PUB/PHC DABAGI/151	40	2	3	#NULL!	20	1	1	1		Stimulation of labour Augmentation of labour	1	1	0	0	#NULL!	1	10IU		10IU		10IU										Intramuscular	0	1	0	0	0	0	0
2019-04-11	username not found	Dr Malami Muhammad Bello	BZ	2019-04-10	12	TAMBUWAL	PRIMARY HEALTH CENTER TAMBUWAL	186	SOK/TAM/PUB/PHC TAMBUWAL /186	30	1	3	#NULL!	10	1	1	1		Augmentation of labour	0	1	0	0	#NULL!	2			10IU		10IU											99	99	99	99	99	99	99
2019-03-23	username not found	Dr Malami Muhammad Bello	UAS	2019-03-19	12	DANGE-SHUNI	PHC RIKINA	45	SOK/DGS/PUB/PHC RIKINA/045	29	2	3	#NULL!	2	1	1	1		Stimulation of labour	1	0	0	0	#NULL!	2	10IU														Intramuscular	0	1	0	0	0	0	0
2019-03-24	username not found	Gerald Igwemadu	A.A.	2019-03-18	9	Akwanga	Our Lady of Apostles' hospital	189	NAS/AKW/PUB/PHC Walagen/189	34	2	2	#NULL!	4	1	1	4	PRN	Stimulation of labour Augmentation of labour Induction of labour Prevention of post-partum haemorrhage	1	1	1	1	#NULL!	1	5IU		5IU		10IU		5IU		10IU		20IU		20IU		Intramuscular Intravenous push Intravenous infusion	0	1	1	1	0	0	0		Intravenous infusion
2019-03-24	username not found	UDEARIRY NNAEMEKA	OS	2019-03-25	7	ORLU	UMUOWA HEALTH CENTRE	52	IMO/ORL/PUB/UMUOWA HEALTH CENTRE/052	51	2	3	#NULL!	22	1	1	4	WHEN NECESSARY	Augmentation of labour Prevention of post-partum haemorrhage	0	1	0	1	#NULL!	1			10IU		10IU						10IU		15IU			99	99	99	99	99	99	99
2019-03-24	username not found	UDEARIRY NNAEMEKA	EC	2019-03-25	7	ORLU	UMUOWA HEALTH CENTRE	53	IMO/ORL/PUB/UMUOWA HEALTH CENTRE/053	41	2	3	#NULL!	15	1	1	4	WHEN NECESSARY	Augmentation of labour Prevention of post-partum haemorrhage	0	1	0	1	#NULL!	1			10IU		10IU						10IU		10IU			99	99	99	99	99	99	99
2019-03-24	username not found	EGBUAWA MABEL	A.E	2019-03-25	7	ORLU	AMIKE HEALTH CENTRE,ORLU	57	IMO/ORL/PUB/AMIKE HEALTH CENTRE_ORLU/057	50	2	3	#NULL!	25	1	1	4	WHEN IT IS NEEDED	Augmentation of labour Prevention of post-partum haemorrhage	0	1	0	1	#NULL!	1			10IU		10IU						10IU		10IU			99	99	99	99	99	99	99
2019-04-10	username not found	Onwumah Malachy uche	J. O. O	2019-04-06	7	Okigwe	Maternal and child health okigwe	111	IMO/OKG/PUB/MATERNAL AND CHILD HEALTH OKIGWE /111	43	2	3	#NULL!	25	1	1	4	Didn't specify	Prevention of post-partum haemorrhage	0	0	0	1	#NULL!	2											10IU		Not sure			99	99	99	99	99	99	99
2019-04-10	username not found	Onwumah Malachy uche	NDG	2019-04-06	7	IhitteUboma	Abueke primary health center	116	IMO/IHITTEUBOMA/PUB/ABUEKE PRIMARY HEALTH CENTER /116	40	2	3	#NULL!	12	1	1	4	After delivery	Augmentation of labour Prevention of post-partum haemorrhage	0	1	0	1	#NULL!	2			10IU		10IU						10IU		Others	Didn't specify		99	99	99	99	99	99	99
2019-03-22	username not found	Samuel Umoh	I.A	2019-03-20	1	EKT	PUB	31	AKB/EKT/PUB/HEALTH CENTER -IDUNGINIANG/031	35	1	3	#NULL!	2	1	1	4	during delivery	Prevention of post-partum haemorrhage	0	0	0	1	#NULL!	1											10IU		10IU			99	99	99	99	99	99	99
2019-03-22	username not found	Samuel Umoh	U.U.E	2019-03-19	1	EKT	PUB	25	AKB/EKT/PUB/POLY CLINIC/025	40	1	3	#NULL!	15	1	1	2		Augmentation of labour Induction of labour Prevention of post-partum haemorrhage	0	1	1	1	#NULL!	1			10IU		5IU		5IU		5IU		10IU		10IU			99	99	99	99	99	99	99		Intramuscular Intravenous infusion
2019-04-16	username not found	Samuel Umoh	NBI	2019-04-03	1	ORN	PUB	155	AKB/ORN/PUB/HEALTH CENTER - MARKET–SQUARE/155	31	2	3	#NULL!	4	1	1	1		Stimulation of labour Induction of labour Prevention of post-partum haemorrhage	1	0	1	1	#NULL!	1	10IU						15IU		10IU		10IU		20IU		Intravenous push Intravenous infusion	0	0	1	1	0	0	0		Intravenous push Intravenous infusion
2019-03-22	username not found	Samuel Umoh	U.H.A	2019-03-19	1	EKT	PUB	24	AKB/EKT/PUB/POLY CLINIC/024	28	2	3	#NULL!	2	1	1	1		Stimulation of labour Augmentation of labour Induction of labour Prevention of post-partum haemorrhage	1	1	1	1	#NULL!	1	10IU		10IU		5IU		5IU		5IU		5IU		5IU		Intramuscular	0	1	0	0	0	0	0		Intravenous infusion
2019-03-19	username not found	Dr. Sulaiman Lawan	H.M	2019-03-19	2	BAU	PUBLIC	40	BAU/BAU/PUB/PHC BAYAN FADA/040	42	2	2	#NULL!	21	1	1	1		Prevention of post-partum haemorrhage	0	0	0	1	#NULL!	2											10IU		20IU			99	99	99	99	99	99	99
2019-03-28	username not found	Dr. Sulaiman Lawan	N.J	2019-03-27	2	TOR	PHC RIMIN ZAYAM	184	BAU/TOR/PUB/RIMIN ZAYAM/184	36	2	3	#NULL!	15	1	1	1		Prevention of post-partum haemorrhage	0	0	0	1	#NULL!	1											10IU		10IU			99	99	99	99	99	99	99
2019-04-20	username not found	Areghan Henrietta	O. F	2019-04-12	3	Ughelli South	Primary Health Centre Ejophe	142	DLT/UGS/PUB/PRIMARY HEALTH CENTRE EJOPHE/142	30	2	3	#NULL!	8	2	1	2		Augmentation of labour Prevention of post-partum haemorrhage	0	1	0	1	#NULL!	1			20IU		10IU						20IU		20IU			99	99	99	99	99	99	99
2019-04-05	username not found	UGWUANYI VIRGINUS	R.O	2019-04-04	4	OHAUKWU	CHARITY MATERNITY HOME	44	EBY/ OHK/ PVT/ CHARITY MATERNITY/ 044	72	2	3	#NULL!	55	2	1	4	When required	Prevention of post-partum haemorrhage	0	0	0	1	#NULL!	3											5IU		5IU			99	99	99	99	99	99	99
2019-04-08	username not found	UGWUANYI VIRGINUS	E O	2019-04-06	4	ABAKALIKI	GOD'S GRACE MATERNITY HOME AGBAJA UNUHU	66	EBY/ ABK/ PVT/ GOD'S GRACE MATERNITY HOME/ 066	65	2	3	#NULL!	42	2	1	4	PRN	Stimulation of labour Augmentation of labour Induction of labour Prevention of post-partum haemorrhage	1	1	1	1	#NULL!	2	10IU		10IU		10IU		10IU		10IU		10IU		10IU		Intravenous infusion	0	0	0	1	0	0	0		Intravenous infusion
2019-04-08	username not found	ANULIKA VICTORIA EZEOKE	U.C	2019-04-08	4	EBONYI	PRIMARY HEALTH CARE CENTRE (PHC), ABOFIA	97	EBY/EBN/PVT/PHC ABOFIA/097	54	2	3	#NULL!	28	1	1	4	AS OFTEN AS WE HAVE LABOUR	Prevention of post-partum haemorrhage	0	0	0	1	#NULL!	1											10IU		10IU			99	99	99	99	99	99	99
2019-04-01	username not found	Pharm. Solomon Ikechukwu Okorie	O. J. E	2019-03-21	4	ABK	Azuakpara MDG H/C	4	EBY/ ABK/ 01/ Azuakpara MDG H/C Abakaliki	45	2	3	#NULL!	26	1	1	4	Any time the need arise	Prevention of post-partum haemorrhage	0	0	0	1	#NULL!	2											20IU		20IU			99	99	99	99	99	99	99
2019-04-17	username not found	JUDE ONWE	O.J	2019-04-16	4	AFIKPO NORTH	MDGs AMATA AKPOHA, AFIKPO NORTH	193	EBY/AFN/PUB/MDGs AMATA AKPOHA/193	50	2	3	#NULL!	25	1	1	4	PRN	Prevention of post-partum haemorrhage	0	0	0	1	#NULL!	1											5IU		5IU			99	99	99	99	99	99	99
2019-04-17	username not found	JUDE ONWE	O.M.O	2019-04-15	4	AFIKPO NORTH	POPERI HEALTH CENTRE, AMASIRI AFIKPO NORTH	197	EBY/AFN/PUB/POPERI HC AMASIRI/197	50	2	3	#NULL!	24	1	1	4	PRN	Stimulation of labour Prevention of post-partum haemorrhage	1	0	0	1	#NULL!	2	5IU										10IU		10IU		Intravenous infusion	0	0	0	1	0	0	0
2019-04-17	username not found	ANULIKA VICTORIA EZEOKE	O.E	2019-04-16	4	AFIKPO NORTH	MDGs EVOKO, AKPOHA	191	EBY/AFN/PUB/MDGs EVOKO AKPOHA/191	50	2	3	#NULL!	24	1	1	4	WHEN NECESSARY	Prevention of post-partum haemorrhage	0	0	0	1	#NULL!	2											5IU		5IU			99	99	99	99	99	99	99
2019-04-17	username not found	JUDE ONWE	T.C	2019-04-15	4	AFIKPO NORTH	EZEKE AMASIRI HEALTH CENTRE, AFIKPO NORTH	198	EBY/AFN/PUB/EZEKE AMASIRI HC AFIKPO NORTH/198	42	2	3	#NULL!	23	1	1	4	PRN	Prevention of post-partum haemorrhage	0	0	0	1	#NULL!	1											Not sure		20IU			99	99	99	99	99	99	99
2019-04-17	username not found	ANULIKA VICTORIA EZEOKE	O.A	2019-04-17	4	AFIKPO NORTH	AMANGBALLA HEALTH CARE, AFIKPO	199	EBY/AFN/PUB/AMANGBALLA HC/199	42	2	3	#NULL!	21	1	1	4	PRN	Stimulation of labour Augmentation of labour Induction of labour Prevention of post-partum haemorrhage	1	1	1	1	#NULL!	1	2.5IU		5IU		5IU		5IU		5IU		5IU		5IU		Intravenous infusion	0	0	0	1	0	0	0		Intravenous infusion
2019-04-17	username not found	JUDE ONWE	N.K	2019-04-15	4	AFIKPO NORTH	NDUKWE AMASIRI HEALTH CENTRE, AFIKPO NORTH	188	EBY/ABK/PUB/NDUKWE AMASIRI HC, AFIKPO NORTH/188	40	2	3	#NULL!	20	1	1	4	PRN	Prevention of post-partum haemorrhage	0	0	0	1	#NULL!	1											20IU		5IU			99	99	99	99	99	99	99
2019-04-17	username not found	JUDE ONWE	E.N.N	2019-04-15	4	AFIKPO SOUTH	MODEL PRIMARY HEALTHCARE EBUNWANA EDDA, AFIKPO SOUTH	187	EBY/AFS/PUB/MODEL PRIMARY HEALTHCARE EBUNWANA EDDA/187	42	2	3	#NULL!	19	1	1	4	PRN	Stimulation of labour Prevention of post-partum haemorrhage	1	0	0	1	#NULL!	1	10IU										10IU		10IU		Intramuscular Intravenous infusion	0	1	0	1	0	0	0
2019-04-09	username not found	ANULIKA VICTORIA EZEOKE	M.E.	2019-04-09	4	OHAUKWU	PRIMARY HEALTH CARE (PHC) EZZANGBO MATERNITY	104	EBY/OHK/PUB/PHC EZZANGBO/104	40	2	3	#NULL!	18	1	1	4	WHEN NEEDED	Prevention of post-partum haemorrhage	0	0	0	1	#NULL!	2											10IU		10IU			99	99	99	99	99	99	99
2019-04-01	username not found	Pharm. Solomon Ikechukwu Okorie	A. S. C	2019-03-22	4	ABK	Ndiofutu MDG	9	EBY/ ABK/ 01/ Ndiofutu MDG	44	2	3	#NULL!	18	1	1	4	Every delivery	Prevention of post-partum haemorrhage	0	0	0	1	#NULL!	1											10IU		10IU			99	99	99	99	99	99	99
2019-04-17	username not found	ANULIKA VICTORIA EZEOKE	A.E	2019-04-17	4	AFIKPO NORTH	AMAIZU HEALTH POST, AFIKPO	200	EBY/AFN/PUB/AMAIZU HEALTH POST/200	39	2	3	#NULL!	15	1	1	4	PRN	Prevention of post-partum haemorrhage	0	0	0	1	#NULL!	1											10IU		10IU			99	99	99	99	99	99	99
2019-04-09	username not found	JUDE ONWE	O.V.O	2019-04-08	4	EBONYI	PHC, ABOFIA EBONYI	100	EBY/EBN/PUB/PHC, ABOFIA/100	35	1	3	#NULL!	14	1	1	4	PRN	Prevention of post-partum haemorrhage	0	0	0	1	#NULL!	2											10IU		10IU			99	99	99	99	99	99	99
2019-04-17	username not found	ANULIKA VICTORIA EZEOKE	O.Q	2019-04-16	4	AFIKPO SOUTH	AMANGWU HEALTH CARE	183	EBY/AFS/PUB/AMANGWU HC/183	40	2	3	#NULL!	13	1	1	4	PRN	Prevention of post-partum haemorrhage	0	0	0	1	#NULL!	1											5IU		5IU			99	99	99	99	99	99	99
2019-04-14	username not found	JUDE ONWE	E.M	2019-04-12	4	AFIKPO NORTH	MDGS AMACHI, AFIKPO	128	EBY/AFN/PUB/MDGS AMACHI, AFIKPO/128	29	2	3	#NULL!	10	1	1	4	PRN	Induction of labour Prevention of post-partum haemorrhage	0	0	1	1	#NULL!	3							Not sure		Not sure		10IU		10IU			99	99	99	99	99	99	99		Oral Intramuscular
2019-04-16	username not found	UGWUANYI VIRGINUS	C O	2019-04-13	4	ISHIELU	CHINYERE MATERNITY EZILLO	147	EBY/ ISH/ PVT/ CHINYERE MATERNITY/ 147	30	2	3	#NULL!	8	2	1	4	When necessary	Induction of labour Prevention of post-partum haemorrhage	0	0	1	1	#NULL!	2							5IU		5IU		5IU		5IU			99	99	99	99	99	99	99		Intravenous infusion
2019-04-16	username not found	UGWUANYI VIRGINUS	C O	2019-04-13	4	ISHIELU	CHINYERE MATERNITY EZILLO	147	EBY/ ISH/ PVT/ CHINYERE MATERNITY/ 147	30	2	3	#NULL!	8	2	1	4	When necessary	Induction of labour Prevention of post-partum haemorrhage	0	0	1	1	#NULL!	2							5IU		5IU		5IU		5IU			99	99	99	99	99	99	99		Intravenous infusion
2019-04-08	username not found	Okonkwo chioma	IS	2019-04-08	4	Ohaukwu	Primary health care Ezzangbo maternity	90	Eby/ohk/pub/PHC Ezzangbo/090	40	2	3	#NULL!	3	1	1	4	When needed	Stimulation of labour Augmentation of labour Induction of labour Prevention of post-partum haemorrhage	1	1	1	1	#NULL!	1	2.5IU		5IU		5IU		5IU		5IU		10IU		20IU		Intramuscular Intravenous infusion	0	1	0	1	0	0	0		Intravenous infusion
2019-04-08	username not found	Okonkwo chioma	NPC	2019-04-06	4	Abakaliki	God's grace maternity home	80	Eby/abk/Pvt/God's grace maternity/080	19	2	3	#NULL!	2	2	1	4	PRN	Stimulation of labour Augmentation of labour Induction of labour Prevention of post-partum haemorrhage	1	1	1	1	#NULL!	2	10IU		10IU		10IU		10IU		10IU		10IU		10IU		Intravenous infusion	0	0	0	1	0	0	0		Intravenous infusion
2019-04-03	username not found	ANULIKA VICTORIA EZEOKE	O.M.	2019-04-02	4	ABAKALIKI	St. THERESA'S HOSPITAL AND MATERNITY	50	EBY/ABK/PVT/St. THERESA'S HOSP/050	30	1	3	#NULL!	2	2	1	4	OCCASIONALLY	Prevention of post-partum haemorrhage	0	0	0	1	#NULL!	2											10IU		10IU			99	99	99	99	99	99	99
2019-04-09	username not found	JUDE ONWE	O.S.I	2019-04-08	4	EBONYI	PRIMARY HEALTH CENTRE, ABOFIA EBONY I	98	EBY/EBN/PUB/PHC ABOFIA/098	38	1	3	#NULL!	2	1	1	4	PRN	Prevention of post-partum haemorrhage	0	0	0	1	#NULL!	2											10IU		10IU			99	99	99	99	99	99	99
2019-03-30	username not found	ANULIKA VICTORIA EZEOKE	J.N.	2019-03-29	4	ABAKALIKI	SONER SPECIALIST HOSPITAL	28	EBY/EBN/PVT/SONER HOSP/028	24	2	3	#NULL!	1	2	1	4	DURING LABOUR	Stimulation of labour Prevention of post-partum haemorrhage	1	0	0	1	#NULL!	1	10IU										10IU		10IU		Oral	1	0	0	0	0	0	0
2019-04-17	username not found	JUDE ONWE	C.O	2019-04-17	4	AFIKPO NORTH	AMAIZU HEALTH POST, AFIKPO NORTH	194	EBY/AFN/PUB/AMAIZU HEALTH POST/194	50	2	3	#NULL!	27	1	1	3		Prevention of post-partum haemorrhage	0	0	0	1	#NULL!	2											5IU		5IU			99	99	99	99	99	99	99
2019-04-16	username not found	JUDE ONWE	I.N.A	2019-04-12	4	ONICHA	AMAS MDGs HEALTH CENTRE, UMUDIOMI ONICHA	148	EBY/ONC/PUB/AMAS MDGs HC, UMUDIOMI,ONICHA/148	57	2	3	#NULL!	27	1	1	3		Prevention of post-partum haemorrhage	0	0	0	1	#NULL!	2											10IU		10IU			99	99	99	99	99	99	99
2019-04-02	username not found	ANULIKA VICTORIA EZEOKE	N.P.	2019-04-01	4	IZZI	PRIMARY HEALTH CARE CENTRE (PHC) ONUEBONYI HEALTH CLINIC, IGBEAGU DEVELOPMENT CENTRE, IZZI	42	EBY/IZI/PUB/PHC ONUEBONYI/042	36	2	3	#NULL!	25	1	1	3		Prevention of post-partum haemorrhage	0	0	0	1	#NULL!	1											10IU		10IU			99	99	99	99	99	99	99
2019-04-03	username not found	JUDE ONWE	NC	2019-04-01	4	IZZI	PRIMARY HEALTH CARE CENTRE , ONUEBONYI	35	EBY/IZI/PUB/PHC, ONUEBONYI/035	50	2	3	#NULL!	25	1	1	3		Prevention of post-partum haemorrhage	0	0	0	1	#NULL!	2											10IU		10IU			99	99	99	99	99	99	99
2019-04-13	username not found	ANULIKA VICTORIA EZEOKE	N.O	2019-04-12	4	ONICHA	AMAS MDG HEALTH CARE CENTRE, UMUDOMI ONICHA	139	EBY/ONC/PUB/MDG UMUDOMI ONICHA/139	32	2	3	#NULL!	24	1	1	3		Prevention of post-partum haemorrhage	0	0	0	1	#NULL!	2											10IU		10IU			99	99	99	99	99	99	99
2019-04-17	username not found	ANULIKA VICTORIA EZEOKE	O.C.C	2019-04-16	4	AFIKPO NORTH	POPERI HEALTH CARE CENTRE, AMASIRI	181	EBY/AFN/PUB/POPERI HC/181	50	2	3	#NULL!	23	1	1	3		Prevention of post-partum haemorrhage	0	0	0	1	#NULL!	2											5IU		5IU			99	99	99	99	99	99	99
2019-04-17	username not found	Okonkwo chioma	Iu	2019-04-17	4	Ezza north	Chinelo clinic and maternity	182	Eby/ezn/Pvt/chinelo clinic/182	40	2	3	#NULL!	20	2	1	3		Stimulation of labour Prevention of post-partum haemorrhage	1	0	0	1	#NULL!	1	10IU										Others	50iu	Others	50 iu	Intravenous infusion	0	0	0	1	0	0	0
2019-04-13	username not found	ANULIKA VICTORIA EZEOKE	C.N.E	2019-04-12	4	EZZA SOUTH	PRIMARY HEALTH CARE CENTRE (PHC), EZZAMA	155	EBY/EZS/PUB/PHC EZZAMA/155	34	2	3	#NULL!	12	1	1	3		Prevention of post-partum haemorrhage	0	0	0	1	#NULL!	1											10IU		10IU			99	99	99	99	99	99	99
2019-04-17	username not found	ANULIKA VICTORIA EZEOKE	E.A	2019-04-16	4	AFIKPO NORTH	NDUKWE AMASIRI HEALTH CARE CENTRE	186	EBY/AFN/PUB/NDUKWE AMASIRI HC/186	35	2	3	#NULL!	12	1	1	3		Prevention of post-partum haemorrhage	0	0	0	1	#NULL!	2											10IU		10IU			99	99	99	99	99	99	99
2019-04-17	username not found	JUDE ONWE	F.E.N	2019-04-16	4	EZZA NORTH	MDGs (PHC) NWEKELUOJI, EZZA NORTH	182	EBY/EZN/PUB/MDGs (PHC) NWEKELUOJI, EZZA NORTH	35	2	3	#NULL!	12	1	1	3		Prevention of post-partum haemorrhage	0	0	0	1	#NULL!	2											10IU		10IU			99	99	99	99	99	99	99
2019-04-01	username not found	Pharm. Solomon Ikechukwu Okorie	I. A	2019-03-21	4	ABK	Agbaja Unuhu H/C	5	EBY/ ABK/ 01/ Agbaja Unuhu H/C Abakaliki	37	2	3	#NULL!	12	1	1	3		Prevention of post-partum haemorrhage	0	0	0	1	#NULL!	2											Others	2.5ml	Others	2.5ml		99	99	99	99	99	99	99
2019-04-08	username not found	JUDE ONWE	O.C	2019-04-05	4	OHAUKWU	CHARITY MATERNITY HOME, EZZANGBO JUNCTION.	82	EBY/OHK/PVT/CHARITY MATERNITY HOME/082	25	2	3	#NULL!	10	2	1	3		Prevention of post-partum haemorrhage	0	0	0	1	#NULL!	1											5IU		5IU			99	99	99	99	99	99	99
2019-04-17	username not found	JUDE ONWE	C.C.I	2019-04-16	4	AFIKPO NORTH	MDGs AMATA AKPOHA, AFIKPO NORTH	199	EBY/AFN/PUB/MDGs AMATA AKPOHA, AFIKPO NORTH/199	45	2	3	#NULL!	10	1	1	3		Prevention of post-partum haemorrhage	0	0	0	1	#NULL!	2											5IU		5IU			99	99	99	99	99	99	99
2019-04-16	username not found	JUDE ONWE	O.J.U	2019-04-10	4	ABAKALIKI	MODEL HEALTH CENTRE ,NKWAGU ABAKALIKI	152	EBY/ABK/PUB/MODEL HEALTH CENTRE, NKWAGU/152	38	2	3	#NULL!	8	1	1	3		Induction of labour Prevention of post-partum haemorrhage	0	0	1	1	#NULL!	2							10IU		10IU		20IU		20IU			99	99	99	99	99	99	99		Intramuscular Intravenous infusion
2019-04-15	username not found	ANULIKA VICTORIA EZEOKE	N.E	2019-04-15	4	EBONYI	CHIEF JOSEPHINE NWUZOR ELECHI COMPREHENSIVE HOSPITAL, UGBODO	173	EBY/EBN/PUB/COMPREHENSIVE HOSP UGBODO/173	32	2	3	#NULL!	6	1	1	3		Augmentation of labour Induction of labour Prevention of post-partum haemorrhage	0	1	1	1	#NULL!	2			5IU		5IU		10IU		5IU		10IU		10IU			99	99	99	99	99	99	99		Intravenous infusion
2019-03-26	username not found	ANULIKA VICTORIA EZEOKE	O.I.E	2019-03-25	4	ABAKALIKI	UNAGBOKE PRIMARY HEALTH CARE CENTRE	10	EBY/ABK/PUB/UNAGBOKE PHC/010	34	1	3	#NULL!	5	1	1	3		Prevention of post-partum haemorrhage	0	0	0	1	#NULL!	2											10IU		10IU			99	99	99	99	99	99	99
2019-04-14	username not found	ANULIKA VICTORIA EZEOKE	J.A	2019-04-13	4	ABAKALIKI	MATERNAL AND CHILD HEALTH CARE CENTRE (MCH), AZUIYIOKWU	160	EBY/ABK/PUB/MCH AZUIYIOKWU/160	30	2	2	#NULL!	6	1	1	2		Prevention of post-partum haemorrhage	0	0	0	1	#NULL!	1											5IU		5IU			99	99	99	99	99	99	99
2019-04-11	username not found	UGWUANYI VIRGINUS	E E	2019-04-08	4	OHAUKWU	PRIMARY HEALTH CARE EZZANGBO MATERNITY	84	EBY/ OHK/ PUB/ PHC EZZANGBO MATERNITY/ 084	40	2	2	#NULL!	5	1	1	2		Stimulation of labour Augmentation of labour Induction of labour Prevention of post-partum haemorrhage	1	1	1	1	#NULL!	1	2.5IU		5IU		5IU		5IU		5IU		10IU		20IU		Intramuscular Intravenous infusion	0	1	0	1	0	0	0		Intravenous infusion
2019-03-26	username not found	Jude Onwe	A. N	2019-03-24	4	ABAKALIKI	NEW TIMBER SHADE HEALTH CENTRE	9	EBY/ABK/PUB/ NEW TIMBER H/C /009	42	2	3	#NULL!	19	1	1	2		Prevention of post-partum haemorrhage	0	0	0	1	#NULL!	1											10IU		10IU			99	99	99	99	99	99	99
2019-03-26	username not found	IJEOMA OKEDO-ALEX	I. C. N	2019-03-26	4	ABK	PUBLIC	7	EBY/ABK /PUB /OKARIA ECHI EDDA PHC/007	40	2	3	#NULL!	18	1	1	2		Prevention of post-partum haemorrhage	0	0	0	1	#NULL!	2											10IU		10IU			99	99	99	99	99	99	99
2019-03-26	username not found	IJEOMA OKEDO-ALEX	N. M . C	2019-03-26	4	ABK	PRIVATE	9	EBY/ABK/PVT/CHIBUIKE HOSP/009	44	2	3	#NULL!	15	2	1	2		Augmentation of labour Prevention of post-partum haemorrhage	0	1	0	1	#NULL!	2			20IU		10IU						10IU		10IU			99	99	99	99	99	99	99
2019-04-03	username not found	UGWUANYI VIRGINUS	O D	2019-04-02	4	ABAKALIKI	ST JOSEPH'S GERMAN SPECIALIST HOSPITAL AND MATERNITY	27	EBY/ ABK/ PVT/ ST JOSEPH'S HOSP/ 027	32	2	3	#NULL!	10	2	1	2		Augmentation of labour Prevention of post-partum haemorrhage	0	1	0	1	#NULL!	2			5IU		10IU						10IU		10IU			99	99	99	99	99	99	99
2019-04-16	username not found	JUDE ONWE	I.J.O	2019-04-08	4	ABAKALIKI	MODEL HEALTH CENTRE NKWAGU ABAKALIKI	154	EBY/ABK/PUB/MODEL HEALTH CENTRE NKWAGU/154	33	1	3	#NULL!	10	1	1	2		Prevention of post-partum haemorrhage	0	0	0	1	#NULL!	2											10IU		10IU			99	99	99	99	99	99	99
2019-04-07	username not found	JUDE ONWE	N.C	2019-04-04	4	Ezza South	PRIMARY HEALTHCARE CENTRE/ MDGS EZZAMA, EZZA SOUTH	70	EBY/EZS/PUB/PHC EZZAMA/070	35	2	3	#NULL!	10	1	1	2		Augmentation of labour Prevention of post-partum haemorrhage	0	1	0	1	#NULL!	1			5IU		10IU						10IU		15IU			99	99	99	99	99	99	99
2019-04-06	username not found	ANULIKA VICTORIA EZEOKE	O.B.	2019-04-04	4	EZZA SOUTH	PRIMARY HEALTH CARE CENTRE (PHC) EZZAMA MDG	81	EBY/EZS/PUB/PHC EZZAMA/081	38	2	3	#NULL!	10	1	1	2		Stimulation of labour Prevention of post-partum haemorrhage	1	0	0	1	#NULL!	1	10IU										10IU		15IU		Intramuscular Intravenous infusion	0	1	0	1	0	0	0
2019-03-22	username not found	ANULIKA VICTORIA EZEOKE	E.I	2019-03-21	4	ABAKALIKI	PRIMARY HEALTH CARE CENTRE (PHC), IZZI UNUHU	4	EBY/ABK/PUB/PHC IZZI UNUHU	23	2	3	#NULL!	7	1	1	2		Stimulation of labour Prevention of post-partum haemorrhage	1	0	0	1	#NULL!	1	Others	0.5ml									Others	1ml	Others	1ml	Intramuscular	0	1	0	0	0	0	0
2019-03-22	username not found	ANULIKA VICTORIA EZEOKE	I.O	2019-03-21	4	ABAKALIKI	PRIMARY HEALTH CENTER (PHC), IZZI UNUHU	2	EBY/ABK/PUB/PHC IZZI UNUHU/002	33	2	3	#NULL!	7	1	1	2		Prevention of post-partum haemorrhage	0	0	0	1	#NULL!	1											10IU		10IU			99	99	99	99	99	99	99
2019-04-13	username not found	ANULIKA VICTORIA EZEOKE	E.P	2019-04-12	4	ABAKALIKI	MODEL PRIMARY HEALTH CARE CENTRE NKWEGU	153	EBY/ABK/PUB/MODEL PHC NKWEGU/153	37	2	3	#NULL!	7	1	1	2		Stimulation of labour Induction of labour Prevention of post-partum haemorrhage	1	0	1	1	#NULL!	1	20IU						10IU		10IU		10IU		10IU		Intravenous push Intravenous infusion	0	0	1	1	0	0	0		Intramuscular Intravenous infusion
2019-03-22	username not found	ANULIKA VICTORIA EZEOKE	A.M	2019-03-22	4	ABAKALIKI	PRIMARY HEALTH CENTRE (PHC), IZZI UNUHU	3	EBY/ABK/PUB/	30	2	3	#NULL!	6	1	1	2		Prevention of post-partum haemorrhage	0	0	0	1	#NULL!	1											10IU		10IU			99	99	99	99	99	99	99
2019-04-05	username not found	JUDE ONWE	N.F	2019-04-03	4	IZZI	PHC PRACTISING CENTRE ,NWEZENYI	55	EBY/IZI/PUB/PHC PRACTISING CENTRE,NWEZENYI/055	35	1	3	#NULL!	6	1	1	2		Prevention of post-partum haemorrhage	0	0	0	1	#NULL!	1											20IU		15IU			99	99	99	99	99	99	99
2019-04-10	username not found	UGWUANYI VIRGINUS	B . O	2019-04-08	4	ABAKALIKI	ST AGATHA'S HOSPITAL AND MATERNITY ABAKALIKI	78	EBY/ ABK/ PVT/ ST AGATHA'S HOSP/ 078	33	1	3	#NULL!	19	2	1	1		Stimulation of labour Augmentation of labour Induction of labour Prevention of post-partum haemorrhage	1	1	1	1	#NULL!	1	10IU		10IU		10IU		10IU		10IU		5IU		10IU		Intravenous infusion	0	0	0	1	0	0	0		Intravenous infusion
2019-04-10	username not found	UGWUANYI VIRGINUS	B . O	2019-04-08	4	ABAKALIKI	ST AGATHA'S HOSPITAL AND MATERNITY ABAKALIKI	78	EBY/ ABK/ PVT/ ST AGATHA'S HOSP/ 078	33	1	3	#NULL!	19	2	1	1		Stimulation of labour Augmentation of labour Induction of labour Prevention of post-partum haemorrhage	1	1	1	1	#NULL!	1	10IU		10IU		10IU		10IU		10IU		5IU		10IU		Intravenous infusion	0	0	0	1	0	0	0		Intravenous infusion
2019-03-22	username not found	JUDE ONWE	C.E.E	2019-03-22	4	ABAKALIKI	ONUEBONYI MDGs	5	EBY/ABK/PUB/ONUEBONYI MDGs/005	45	2	3	#NULL!	15	1	1	1		Prevention of post-partum haemorrhage	0	0	0	1	#NULL!	1											20IU		20IU			99	99	99	99	99	99	99
2019-04-14	username not found	Okonkwo chioma	OJO	2019-04-13	4	Ishielu	Obioma ohia maternity home	146	Eby/ish/Pvt/obioma ohia maternity/146	32	2	3	#NULL!	13	2	1	1		Stimulation of labour Augmentation of labour Induction of labour Prevention of post-partum haemorrhage	1	1	1	1	#NULL!	1	2.5IU		5IU		10IU		10IU		20IU		5IU		10IU		Intramuscular Intravenous infusion	0	1	0	1	0	0	0		Intravenous infusion
2019-03-22	username not found	IJEOMA OKEDO-ALEX	E. O	2019-03-21	4	ABK	Public	3	EBY/ABK/PUB/Azuiyiokwu MCH/003	36	2	3	#NULL!	12	1	1	1		Prevention of post-partum haemorrhage	0	0	0	1	#NULL!	1											10IU		10IU			99	99	99	99	99	99	99
2019-04-11	username not found	JUDE ONWE	I.S	2019-04-09	4	OHAUKWU	PRIMARY HEALTHCARE CENTRE EZZANGBO	105	EBY/OHK/PUB/PRIMARY HEALTHCARE CENTRE EZZANGBO/105	35	2	3	#NULL!	10	1	1	1		Prevention of post-partum haemorrhage	0	0	0	1	#NULL!	1											10IU		10IU			99	99	99	99	99	99	99
2019-04-17	username not found	JUDE ONWE	O.P	2019-04-16	4	EZZA NORTH	COMPREHENSIVE HEALTH CENTRE, OKPOSI UMUOGHARA, EZZA NORTH	180	EBY/EZN/PUB/COMPREHENSIVE HEALTH CENTRE,OKPOSI UMUOGHARA/180	39	2	3	#NULL!	10	1	1	1		Induction of labour Prevention of post-partum haemorrhage	0	0	1	1	#NULL!	2							10IU		10IU		10IU		10IU			99	99	99	99	99	99	99		Intravenous infusion
2019-03-22	username not found	IJEOMA OKEDO-ALEX	O. E	2019-03-21	4	ABK	Public	2	EBY/ABK/PUB/Azuiyiokwu MCH/002	29	2	3	#NULL!	8	1	1	1		Prevention of post-partum haemorrhage	0	0	0	1	#NULL!	2											10IU		10IU			99	99	99	99	99	99	99
2019-04-05	username not found	JUDE ONWE	N.D	2019-04-03	4	IZZI	MOTHER PHILOMENA MEMORIAL HOSP. NWEZENYI, IGBEAGU	63	EBY/IZI/PVT/MOTHER PHILOMENA MEM. HOSP./063	25	1	3	#NULL!	1	2	1	1		Induction of labour Prevention of post-partum haemorrhage	0	0	1	1	#NULL!	1							20IU		10IU		20IU		20IU			99	99	99	99	99	99	99		Intravenous infusion
2019-03-25	username not found	Fasuba Kayode	A. D	2019-03-21	5	IJERO	ARA COMPREHENSIVE HEALTH CENTRE	32	EKT/IJE/PUB/ARA COMP. HEALTH CENTRE/032	50	1	3	#NULL!	30	1	1	3		Stimulation of labour Augmentation of labour Induction of labour Prevention of post-partum haemorrhage	1	1	1	1	#NULL!	3	2.5IU		5IU		10IU		15IU		10IU		5IU		10IU		Intramuscular Intravenous push Intravenous infusion	0	1	1	1	0	0	0		Intramuscular Intravenous push Intravenous infusion
2019-04-10	username not found	Imoisi Ese	J.O	2019-04-04	5	Ekiti South West	Elawe Basic Health Center.	89	EKT/ESW/PUB/ILAWE BASIC HEALTH CENTER, OKE-EMO/089.	39	2	3	#NULL!	20	1	1	3		Prevention of post-partum haemorrhage	0	0	0	1	#NULL!	1											10IU		10IU			99	99	99	99	99	99	99
2019-04-09	username not found	Imoisi Ese	A. I	2019-03-29	5	Ise Emure	Basic Health Center, Orun.	36	EKT/IKE/PIB/ BASIC HEALTH CENTER, ORUN/036.	40	2	3	#NULL!	12	1	1	3		Stimulation of labour Prevention of post-partum haemorrhage	1	0	0	1	#NULL!	1	2.5IU										5IU		5IU		Intravenous infusion	0	0	0	1	0	0	0
2019-04-05	username not found	Agara Adedoyin Arinola	R. O	2019-04-04	5	EKITI SOUTH WEST	MODEL HEALTH CENTRE HOSPITAL, IGBARA ODO-EKITI, EKITI SOUTH WEST	97	EKT/ESW/PUB/MODEL.HLTH.CEN.HOSP/099	30	2	3	#NULL!	10	1	1	3		Prevention of post-partum haemorrhage	0	0	0	1	#NULL!	2											10IU		10IU			99	99	99	99	99	99	99
2019-04-10	username not found	Imoisi Ese	O. O	2019-03-29	5	Ise Emure	Comprehensive Health Center, Okeyard.	62	EKT/ISE/PUB/COMPREHENSIVE HEALTH CENTER, OKEYARD/062.	32	2	3	#NULL!	10	1	1	3		Augmentation of labour Induction of labour Prevention of post-partum haemorrhage	0	1	1	1	#NULL!	2			5IU		10IU		5IU		10IU		10IU		10IU			99	99	99	99	99	99	99		Intravenous infusion
2019-03-23	username not found	Fasuba Kayode	A. M.	2019-03-18	5	IJERO	COMPREHENSIVE HEALTH CENTRE IKORO	77	EKT/IJE/PUB/COMP. HEALTH CENTRE IKORO	35	2	3	#NULL!	10	1	1	3		Prevention of post-partum haemorrhage	0	0	0	1	#NULL!	1											10IU		10IU			99	99	99	99	99	99	99
2019-04-05	username not found	Agara Adedoyin Arinola	O. C	2019-04-04	5	EKITI SOUTH WEST	MODEL HEALTH CENTRE HOSPITAL, IGBARA ODO-EKITI, EKITI SOUTH WEST	98	EKT/ESW/PUB/MODEL.HLTH.CEN/098	40	2	3	#NULL!	7	1	1	3		Prevention of post-partum haemorrhage	0	0	0	1	#NULL!	2											10IU		10IU			99	99	99	99	99	99	99
2019-03-28	username not found	Fasuba Kayode	S. T	2019-03-26	5	ADO-EKITI	OKEONIYO HEALTH CENTRE	80	EKT/ADE/PUB/OKEONIYO HEALTH CENTRE/080	40	2	3	#NULL!	15	1	1	2		Augmentation of labour Induction of labour Prevention of post-partum haemorrhage	0	1	1	1	#NULL!	2			10IU		10IU		10IU		20IU		20IU		20IU			99	99	99	99	99	99	99		Intramuscular Intravenous infusion
2019-04-03	username not found	Imoisi Ese	B.O	2019-03-27	5	Ikere	Basic health center	4	EKT/IKE/PUB/BASIC HEALTH CENTER/004	52	2	3	#NULL!	15	1	1	2		Stimulation of labour Augmentation of labour Prevention of post-partum haemorrhage	1	1	0	1	#NULL!	3	Not sure		5IU		5IU						Not sure		5IU		Intravenous infusion	0	0	0	1	0	0	0
2019-04-10	username not found	Imoisi Ese	E.A	2019-03-29	5	Emure	Basic Health Center, Odo.	70	EKT/EMU/PUB/BASIC HEALTH CENTER, ODO/070.	39	2	3	#NULL!	12	1	1	2		Prevention of post-partum haemorrhage	0	0	0	1	#NULL!	1											10IU		10IU			99	99	99	99	99	99	99
2019-04-10	username not found	Imoisi Ese	R.K	2019-03-29	5	Emure	Basic Health Center, Odo.	71	EKT/EMU/PUB/BASIC HEALTH CENTER, ODO/071.	35	2	3	#NULL!	10	1	1	2		Induction of labour Prevention of post-partum haemorrhage	0	0	1	1	#NULL!	1							10IU		10IU		10IU		10IU			99	99	99	99	99	99	99		Intravenous infusion
2019-03-16	username not found	Fasuba Kayode	B. O	2019-03-13	5	ADO-EKITI	EDEN LIFE HOSPITAL	11	EKT/ADE/PVT/EDEN LIFE HOSPITAL/011	26	2	3	#NULL!	2	2	1	2		Stimulation of labour Augmentation of labour Induction of labour Prevention of post-partum haemorrhage	1	1	1	1	#NULL!	1	Others	40 I. U	5IU		5IU		5IU		Others	40 I. U	Others	40I. U	Others	40I. U	Intravenous infusion	0	0	0	1	0	0	0		Intravenous infusion
2019-03-23	username not found	Fasuba Kayode	E. A	2019-03-18	5	IJERO	COMPREHENSIVE HEALTH CENTRE IKORO	78	EKT/IJE/PUB/COMPREHENSIVE HEALTH CENTREIKORO/078	45	2	3	#NULL!	20	1	1	1		Prevention of post-partum haemorrhage	0	0	0	1	#NULL!	1											10IU		10IU			99	99	99	99	99	99	99
2019-03-27	username not found	Imoisi Ese	O.A	2019-03-13	5	Ikere	Atiba Health Center	20	EKT/IKE/PUB/ATIBA HEALTH CENTER/020	50	2	3	#NULL!	12	1	1	1		Prevention of post-partum haemorrhage	0	0	0	1	#NULL!	2											10IU		10IU			99	99	99	99	99	99	99
2019-03-26	username not found	Yusuf Abubakar usman	M I M	2019-03-25	6	Billiri	BANGANJE PHCC	1	GOM/BIL/PUB/BANGANJE PHCC/001	45	2	3	#NULL!	25	1	1	2		Augmentation of labour Prevention of post-partum haemorrhage	0	1	0	1	#NULL!	2			5IU		Not sure						20IU		20IU			99	99	99	99	99	99	99
2019-03-25	username not found	Yusuf Abubakar usman	C I	2019-03-23	6	Billiri	KULGUL PHCC	2	GOM/BIL/PUB/KULGUL PHCC/002	42	2	3	#NULL!	20	1	1	2		Augmentation of labour Prevention of post-partum haemorrhage	0	1	0	1	#NULL!	2			20IU		10IU						10IU		10IU			99	99	99	99	99	99	99
2019-03-25	username not found	Yusuf Abubakar usman	L B	2019-03-23	6	Billiri	SABIN LAYI PHCC	1	GOM/BIL/PUB/SABON LAYI PHCC/001	42	2	3	#NULL!	20	1	1	2		Augmentation of labour Prevention of post-partum haemorrhage	0	1	0	1	#NULL!	2			5IU		10IU						20IU		20IU			99	99	99	99	99	99	99
2019-04-11	username not found	Yusuf Abubakar usman	D A	2019-03-30	6	BILLIRI	PHC POBAWURE	167	GOM/BIL/PUB/POBAWURE PHCC/167	42	2	3	#NULL!	20	1	1	2		Augmentation of labour Prevention of post-partum haemorrhage	0	1	0	1	#NULL!	1			5IU		5IU						20IU		20IU			99	99	99	99	99	99	99
2019-03-25	username not found	Yusuf Abubakar usman	M B	2019-03-25	6	Billiri	KENTENGERENG PHCC	1	GOM/BIL/PUB/KENTENGERENG PHCC/001	44	2	3	#NULL!	20	1	1	2		Augmentation of labour Prevention of post-partum haemorrhage	0	1	0	1	#NULL!	2			15U		10IU						20IU		15IU			99	99	99	99	99	99	99
2019-03-25	username not found	Yusuf Abubakar usman	S Y	2019-03-23	6	Billiri	KULGUL PHCC	1	GOM/BIL/PUB/KULGUL PHCC/001	35	2	3	#NULL!	9	1	1	2		Augmentation of labour Prevention of post-partum haemorrhage	0	1	0	1	#NULL!	2			20IU		10IU						10IU		10IU			99	99	99	99	99	99	99
2019-03-25	username not found	Yusuf Abubakar usman	G F	2019-03-23	6	Billiri	KULGUL PHCC	3	GOM /BIL/PUB/KULGUL PHCC/003	28	2	3	#NULL!	6	1	1	2		Induction of labour Prevention of post-partum haemorrhage	0	0	1	1	#NULL!	2							20IU		10IU		10IU		20IU			99	99	99	99	99	99	99		Intravenous infusion
2019-03-20	username not found	Yusuf Abubakar usman	H Y A	2019-03-19	6	Gombe	Nassarawo PHCC	30	GOM/GOM/PUB/NASSARAWO PHCC/030	53	2	3	#NULL!	34	1	1	1		Stimulation of labour Augmentation of labour Induction of labour Prevention of post-partum haemorrhage	1	1	1	1	#NULL!	1	10IU		10IU		10IU		10IU		10IU		10IU		10IU		Intravenous infusion	0	0	0	1	0	0	0		Intravenous push
2019-03-21	username not found	Yusuf Abubakar usman	M G	2019-03-20	6	Gombe	MADAKI PHCC	1	GOM/GOM/PUB/MADAKI PHCC/001	50	2	3	#NULL!	30	1	1	1		Stimulation of labour Augmentation of labour Induction of labour Prevention of post-partum haemorrhage	1	1	1	1	#NULL!	1	10IU		10IU		10IU		10IU		10IU		10IU		10IU		Intramuscular Intravenous infusion	0	1	0	1	0	0	0		Intramuscular Intravenous infusion
2019-04-11	username not found	Yusuf Abubakar usman	U S	2019-03-30	6	BILLIRI	PHCC POBAWURE	166	GOM/BIL/PUB/POBAWURE PHCC/166	40	2	3	#NULL!	20	1	1	1		Stimulation of labour Augmentation of labour Induction of labour Prevention of post-partum haemorrhage	1	1	1	1	#NULL!	2	15IU		5IU		10IU		15IU		20IU		20IU		15IU		Intravenous infusion	0	0	0	1	0	0	0		Intravenous push
2019-03-20	username not found	Yusuf Abubakar usman	A M G	2019-03-20	6	Gombe	NASSARAWO PHCC	33	GOM/GOM/PUB/NASSARAWO PHCC/033	42	2	3	#NULL!	20	1	1	1		Augmentation of labour Prevention of post-partum haemorrhage	0	1	0	1	#NULL!	1			10IU		10IU						10IU		10IU			99	99	99	99	99	99	99
2019-03-20	username not found	Yusuf Abubakar usman	M M	2019-03-19	6	Gombe	KUMBIYA KUMBIYA PHCC	39	GOM/GOM/PUB/KUMBIYA KUMBIYA PHCC/039	44	2	3	#NULL!	19	1	1	1		Stimulation of labour Augmentation of labour Prevention of post-partum haemorrhage	1	1	0	1	#NULL!	1	5IU		10IU		10IU						10IU		10IU		Intramuscular	0	1	0	0	0	0	0
2019-04-11	username not found	Yusuf Abubakar usman	E S	2019-03-30	6	BIlliri	PHC POBAWURE	165	GOM/BIL/PUB/POBAWURE PHCC/165	38	2	3	#NULL!	18	1	1	1		Stimulation of labour Augmentation of labour Prevention of post-partum haemorrhage	1	1	0	1	#NULL!	2	5IU		20IU		5IU						20IU		10IU		Intramuscular	0	1	0	0	0	0	0
2019-04-11	username not found	Yusuf Abubakar usman	A B	2019-04-04	6	GOMBE	FAMILY SUPPORT PHCC	175	GOM/GOM/PUB/FAMILY SUPPORT PHC/175	40	2	3	#NULL!	18	1	1	1		Stimulation of labour Augmentation of labour Prevention of post-partum haemorrhage	1	1	0	1	#NULL!	1	5IU		10IU		5IU						10IU		20IU		Intravenous infusion	0	0	0	1	0	0	0
2019-03-20	username not found	Yusuf Abubakar usman	A M A	2019-03-19	6	Gombe	KUMBIYA KUMBIYA PHCC	36	GOM/GOM/PUB/KUMBIYA KUMBIYA PHCC/036	44	2	3	#NULL!	18	1	1	1		Augmentation of labour Prevention of post-partum haemorrhage	0	1	0	1	#NULL!	1			10IU		10IU						10IU		10IU			99	99	99	99	99	99	99
2019-03-20	username not found	Yusuf Abubakar usman	J P	2019-03-20	6	Gombe	Massarawo PHCC	31	GOM/GOM/PUB/NASSARAWO PHCC/031	43	2	3	#NULL!	17	1	1	1		Augmentation of labour Prevention of post-partum haemorrhage	0	1	0	1	#NULL!	1			10IU		10IU						10IU		10IU			99	99	99	99	99	99	99
2019-04-11	username not found	Yusuf usman Abubakar	H H	2019-04-04	6	GOMBE	MIYETTI HOSPITAL	168	GOM/GOM/PVT/MIYETTI HOSP/168	40	2	3	#NULL!	16	2	1	1		Augmentation of labour Prevention of post-partum haemorrhage	0	1	0	1	#NULL!	2			5IU		5IU						20IU		20IU			99	99	99	99	99	99	99
2019-03-25	username not found	Yusuf Abubakar usman	N D	2019-03-23	6	Billiri	AYABA PHCC	1	GOM/BIL/PUB/AYABA PHCC/001	40	2	3	#NULL!	16	1	1	1		Augmentation of labour Prevention of post-partum haemorrhage	0	1	0	1	#NULL!	1			10IU		10IU						10IU		10IU			99	99	99	99	99	99	99
2019-03-20	username not found	Yusuf Abubakar usman	A M D	2019-03-20	6	Gombe	NASSARAWO PHCC	32	GOM/GOM/PUB/NASSARAWO PHCC/032	41	2	3	#NULL!	16	1	1	1		Augmentation of labour Prevention of post-partum haemorrhage	0	1	0	1	#NULL!	1			10IU		10IU						10IU		10IU			99	99	99	99	99	99	99
2019-03-26	username not found	Yusuf Abubakar usman	H Y	2019-03-25	6	Billiri	KEKKEL PHCC	1	GOM/BIL/PUB/KEKKEL PHCC/001	39	2	3	#NULL!	15	1	1	1		Augmentation of labour Prevention of post-partum haemorrhage	0	1	0	1	#NULL!	2			5IU		5IU						20IU		20IU			99	99	99	99	99	99	99
2019-03-25	username not found	Yusuf Abubakar usman	E B	2019-03-25	6	Billiri	KENTENGERENG PHCC	2	GOM/BIL/PUB/KENTENGERENG PHCC/002	41	2	3	#NULL!	15	1	1	1		Augmentation of labour Prevention of post-partum haemorrhage	0	1	0	1	#NULL!	2			10IU		Not sure						10IU		20IU			99	99	99	99	99	99	99
2019-04-11	username not found	Yusuf Abubakar usman	J D B	2019-04-04	6	GOMBE	FAMILY SUPPORT PHCC	176	GOM/GOM/PUB/FAMILY SUPPORT PHC/176	35	2	3	#NULL!	12	1	1	1		Augmentation of labour Prevention of post-partum haemorrhage	0	1	0	1	#NULL!	1			10IU		5IU						5IU		5IU			99	99	99	99	99	99	99
2019-03-25	username not found	Yusuf Abubakar usman	F A M	2019-03-22	6	Gombe	Town Maternity	6	GOM/GOM/PUB/TOWN MATERNITY/006	40	2	3	#NULL!	10	1	1	1		Augmentation of labour Prevention of post-partum haemorrhage	0	1	0	1	#NULL!	1			10IU		10IU						10IU		10IU			99	99	99	99	99	99	99
2019-03-21	username not found	Yusuf Abubakar usman	H A I	2019-03-21	6	Gombe	MADAKI PHCC	7	GOM/GOM/PUB/MADAKI PHCC/007	40	2	3	#NULL!	10	1	1	1		Stimulation of labour Augmentation of labour Prevention of post-partum haemorrhage	1	1	0	1	#NULL!	1	10IU		10IU		10IU						10IU		10IU		Intramuscular	0	1	0	0	0	0	0
2019-03-26	username not found	Yusuf Abubakar usman	H Y M	2019-03-25	6	Billiri	KEKKEL PHCC	2	GOM/BIL/PUB/KEKKEL PHCC/002	35	2	3	#NULL!	9	1	1	1		Augmentation of labour Prevention of post-partum haemorrhage	0	1	0	1	#NULL!	1			10IU		5IU						20IU		20IU			99	99	99	99	99	99	99
2019-03-20	username not found	Yusuf Abubakar usman	J S	2019-03-20	6	Gombe	BABADIDI MEMORIAL HOSPITAL	3	GOM/GOM/PVT/BABADIDI MEMORIAL/003	33	2	3	#NULL!	5	2	1	1		Augmentation of labour Prevention of post-partum haemorrhage	0	1	0	1	#NULL!	1			10IU		Not sure						20IU		20IU			99	99	99	99	99	99	99
2019-03-20	username not found	Yusuf Abubakar usman	H S	2019-03-20	6	Gombe	NASSARAWO PHCC	34	GOM/GOM/PUB/NASSARAWO PHCC/034	32	2	3	#NULL!	4	1	1	1		Prevention of post-partum haemorrhage	0	0	0	1	#NULL!	1											10IU		10IU			99	99	99	99	99	99	99
2019-03-20	username not found	Yusuf Abubakar usman	S A	2019-03-20	6	Gombe	BABADIDI MEMORIAL HOSPITAL	2	GOM/GOM/PVT/BABADIDI MEMORIAL/002	25	1	3	#NULL!	2	2	1	1		Augmentation of labour Prevention of post-partum haemorrhage	0	1	0	1	#NULL!	1			5IU		Not sure						20IU		20IU			99	99	99	99	99	99	99
2019-04-08	username not found	Onwumah Malachy uche	U. I. U	2019-04-06	7	Okigwe	Maternal and child health okigwe	110	IMO/OKG/PUB/MATERNAL& CHILD HEALTH OKIGWE /110	50	2	3	#NULL!	25	1	1	4	What necessary	Induction of labour Prevention of post-partum haemorrhage	0	0	1	1	#NULL!	2							10IU		10IU		Others	30 IU	10IU			99	99	99	99	99	99	99		Other
2019-04-10	username not found	EGBUAWA MABEL	S.O	2019-04-10	7	ISIALA MBANO	UMUNEKE HEALTH CENTRE	338	IMO/ISM/PUB/UMUNEKE HEALTH CENTRE/338	50	2	3	#NULL!	25	1	1	4	AFTER DELIVERY	Prevention of post-partum haemorrhage	0	0	0	1	#NULL!	2											10IU		10IU			99	99	99	99	99	99	99
2019-04-02	username not found	EGBUAWA MABEL	E.M.N	2019-04-03	7	AHIAZU MBAISE	EZIAMA MODEL HEALTH CENTRE,AHIAZU MBAISE	174	IMO/AHM/PUB/EZIAMA MODEL HEALTH CENTRE_AHIAZU MBAISE/174	54	2	3	#NULL!	25	1	1	4	WHEN NECESSARY	Augmentation of labour Induction of labour Prevention of post-partum haemorrhage	0	1	1	1	#NULL!	1			20IU		20IU		10IU		20IU		20IU		20IU			99	99	99	99	99	99	99		Intravenous infusion
2019-04-10	username not found	Onwumah Malachy uche	B. A. O	2019-04-06	7	IhitteUboma	Umuoma health center	123	IMO/IHITTEUBOMA/PUB/UMUOMA HEALTH CENTER /123	44	2	3	#NULL!	24	1	1	4	Didn't specify	Prevention of post-partum haemorrhage	0	0	0	1	#NULL!	1											10IU		10IU			99	99	99	99	99	99	99
2019-04-06	username not found	UDEARIRY NNAEMEKA	ENO	2019-04-04	7	IHITTE UBOMA	IKPEREJERE HEALTH CENTRE	192	IMO/IHU/PUB/IKPEREJERE HEALTH CENTRE/192	52	2	3	#NULL!	24	1	1	4	AS LABOUR CASES COMES	Stimulation of labour Augmentation of labour Induction of labour Prevention of post-partum haemorrhage	1	1	1	1	#NULL!	2	2.5IU		5IU		5IU		5IU		10IU		10IU		5IU		Intravenous infusion	0	0	0	1	0	0	0		Intravenous infusion
2019-03-24	username not found	UDEARIRY NNAEMEKA	OLO	2019-03-25	7	ORLU	UMUOWA HEALTH CENTRE	51	IMO/ORL/PUB/UMUOWA HEALTH CENTRE/051	45	2	3	#NULL!	23	1	1	4	WHEN NECESSARY	Prevention of post-partum haemorrhage	0	0	0	1	#NULL!	2											10IU		10IU			99	99	99	99	99	99	99
2019-04-10	username not found	Onwumah Malachy uche	L. N. N	2019-04-06	7	Isiala mbano	Umuneke health center	143	IMO/ISM/PUB/UMUNEKE HEALTH CENTER /143	44	2	3	#NULL!	21	1	1	4	When necessary	Prevention of post-partum haemorrhage	0	0	0	1	#NULL!	1											5IU		5IU			99	99	99	99	99	99	99
2019-04-04	username not found	EGBUAWA MABEL	O.J.E	2019-04-04	7	OKIGWE	UGWUAKU HEALTH CENTRE	217	IMO/OKG/PUB/UGWUAKU HEALTH CENTRE_OKIGWE/217	53	2	3	#NULL!	21	1	1	4	WHEN NECESSARY	Stimulation of labour Prevention of post-partum haemorrhage	1	0	0	1	#NULL!	2	10IU										20IU		20IU		Intravenous infusion	0	0	0	1	0	0	0
2019-04-11	username not found	EGBUAWA MABEL	J.O.O	2019-04-12	7	OKIGWE	AMURO HEALTH CENTRE	367	IMO/OKG/PUB/AMURO HEALTH CENTRE/367	40	2	3	#NULL!	20	1	1	4	P.R.N	Prevention of post-partum haemorrhage	0	0	0	1	#NULL!	2											10IU		10IU			99	99	99	99	99	99	99
2019-04-05	username not found	UDEARIRY NNAEMEKA	FCO	2019-04-04	7	OKIGWE	UMUOWAIBU I PHC	165	IMO/OKG/PUB/UMUOWAIBU I PHC/165	52	2	3	#NULL!	20	1	1	4	IF NEEDED	Stimulation of labour Augmentation of labour Prevention of post-partum haemorrhage	1	1	0	1	#NULL!	2	2.5IU		10IU		10IU						10IU		10IU		Intravenous infusion	0	0	0	1	0	0	0
2019-04-04	username not found	EGBUAWA MABEL	O.A.A	2019-04-04	7	IHITTE UBOMA	ONICHA UBOMA HEALTH CENTRE,IHITTE UBOMA	227	IMO/IHU/PUB/ONICHA UBOMA HEALTH CENTRE_IHITTE UBOMA/227	54	2	3	#NULL!	20	1	1	4	DURING LABOR	Stimulation of labour Prevention of post-partum haemorrhage	1	0	0	1	#NULL!	2	Others	5IU,10IU									Not sure		15IU		Intravenous infusion	0	0	0	1	0	0	0
2019-04-06	username not found	UDEARIRY NNAEMEKA	LCO	2019-04-04	7	IHITTE UBOMA	NKUMEATO HEALTH CENTRE	205	IMO/IHU/PUB/NKUMEATO HEALTH CENTRE/205	45	2	3	#NULL!	19	1	1	4	ONCE IN A WHILE	Stimulation of labour Induction of labour Prevention of post-partum haemorrhage	1	0	1	1	#NULL!	2	5IU						5IU		Not sure		5IU		5IU		Intramuscular	0	1	0	0	0	0	0		Not sure
2019-04-16	username not found	UDEARIRY NNAEMEKA	OJ	2019-04-16	7	ABOH MBAISE	IBEKU HEALTH CENTRE	353	IMO/ABM/PUB/IBEKU HEALTH CENTRE/353	47	2	3	#NULL!	18	1	1	4	WHEN NECESSARY	Stimulation of labour Augmentation of labour Induction of labour Prevention of post-partum haemorrhage	1	1	1	1	#NULL!	2	10IU		10IU		10IU		10IU		10IU		5IU		5IU		Intravenous push	0	0	1	0	0	0	0		Intramuscular
2019-04-06	username not found	UDEARIRY NNAEMEKA	NCN	2019-04-04	7	IHITTE UBOMA	NKWUMEATO HEALTH CENTRE	197	IMO/IHU/PUB/NKWUMEATO HEALTH CENTRE/197	48	2	3	#NULL!	17	1	1	4	PRN	Stimulation of labour Augmentation of labour Induction of labour Prevention of post-partum haemorrhage	1	1	1	1	#NULL!	2	10IU		15U		15IU		10IU		10IU		10IU		10IU		Intravenous infusion	0	0	0	1	0	0	0		Intravenous infusion
2019-04-11	username not found	EGBUAWA MABEL	F.M	2019-04-11	7	ISIALA MBANO	UMUOHIRI HEALTH CENTRE	365	IMO/ISM/PUB/UMUOHIRI HEALTH CENTRE/365	50	2	3	#NULL!	17	1	1	4	P.R.N	Prevention of post-partum haemorrhage	0	0	0	1	#NULL!	2											20IU		20IU			99	99	99	99	99	99	99
2019-04-12	username not found	EGBUAWA MABEL	M.U	2019-04-13	7	MBAITOLI	ISI ORODO PRIMARY HEALTH CENTRE	377	IMO/MBT/PUB/ISI ORODO PRIMARY HEALTH CENTRE/377	50	2	3	#NULL!	17	1	1	4	P.R.N	Prevention of post-partum haemorrhage	0	0	0	1	#NULL!	2											20IU		20IU			99	99	99	99	99	99	99
2019-04-15	username not found	EGBUAWA MABEL	P.T	2019-04-16	7	OHAGI/EGBEMA	ETIOHA HEALTH CENTRE	421	IMO/OHE/PUB/ETIOHA HEALTH CENTRE/421	40	2	3	#NULL!	15	1	1	4	P.R.N	Prevention of post-partum haemorrhage	0	0	0	1	#NULL!	2											10IU		20IU			99	99	99	99	99	99	99
2019-04-11	username not found	EGBUAWA MABEL	A.O	2019-04-11	7	NKWERRE	UMUWALA HEALTH CENTRE	359	IMO/NKW/PUB/UMUWALA HEALTH CENTRE/359	45	2	3	#NULL!	15	1	1	4	OCCASIONALLY	Prevention of post-partum haemorrhage	0	0	0	1	#NULL!	2											20IU		20IU			99	99	99	99	99	99	99
2019-04-04	username not found	Onwumah Malachy uche	PN	2019-04-03	7	Owerri municipal	Ekeukwu health center	61	IMO/OWM/PUB/EKEUKWU HEALTH CENTER /061	45	2	3	#NULL!	15	1	1	4	When necessary	Augmentation of labour Induction of labour Prevention of post-partum haemorrhage	0	1	1	1	#NULL!	1			10IU		5IU		10IU		5IU		15IU		20IU			99	99	99	99	99	99	99		Intravenous infusion
2019-04-12	username not found	EGBUAWA MABEL	N.K	2019-04-13	7	MBAITOLI	OBI-ORODO PRIMARY HEALTH CENTRE	374	IMO/MBT/PUB/OBI-ORODO PRIMARY HEALTH CENTRE/374	47	2	3	#NULL!	15	1	1	4	WHEN NECESSARY	Prevention of post-partum haemorrhage	0	0	0	1	#NULL!	2											10IU		20IU			99	99	99	99	99	99	99
2019-04-09	username not found	EGBUAWA MABEL	N.C	2019-04-10	7	ISIALA MBANO	OBOLLO HEALTH CENTRE	334	IMO/ISM/PUB/OBOLLO HEALTH CRENTRE/334	47	2	3	#NULL!	15	1	1	4	AFTER DELIVERY	Prevention of post-partum haemorrhage	0	0	0	1	#NULL!	1											10IU		10IU			99	99	99	99	99	99	99
2019-04-04	username not found	UDEARIRY NNAEMEKA	BCA	2019-04-03	7	AHIAZU MBAISE	EKWEREAZU TOWN HEALTH CENTRE	134	IMO/AHM/PUB/EKWEREAZU TOWN HEALTH CENTRE/134	49	2	3	#NULL!	15	1	1	4	PRN	Stimulation of labour Augmentation of labour Prevention of post-partum haemorrhage	1	1	0	1	#NULL!	1	5IU		10IU		5IU						5IU		5IU		Intravenous infusion	0	0	0	1	0	0	0
2019-04-10	username not found	Onwumah Malachy uche	E. O	2019-04-06	7	Isiala mbano	Umunchi health center	146	IMO/ISM/PUB/UMUNCHI HEALTH CENTER /146	35	2	3	#NULL!	13	1	1	4	When necessary	Induction of labour Prevention of post-partum haemorrhage	0	0	1	1	#NULL!	1							5IU		Others	It may induce PPH ?	5IU		5IU			99	99	99	99	99	99	99		Intramuscular Intravenous infusion
2019-04-06	username not found	UDEARIRY NNAEMEKA	OBC	2019-04-04	7	IHITTE UBOMA	UMUDURUCHI HEALTH CENTRE	190	IMO/IHU/PUB/UMUDURUCHI HEALTH CENTRE/190	39	2	3	#NULL!	13	1	1	4	PRN	Stimulation of labour Augmentation of labour Induction of labour Prevention of post-partum haemorrhage	1	1	1	1	#NULL!	1	15IU		20IU		Not sure		Not sure		Not sure		Not sure		Not sure		Intramuscular	0	1	0	0	0	0	0		Intramuscular
2019-04-05	username not found	UDEARIRY NNAEMEKA	EJC	2019-04-04	7	ISIALA MBANO	AMAUZARI HEALTH CENTRE	187	IMO/ISM/PUB/AMAUZARI HEALTH CENTRE/187	44	2	3	#NULL!	13	1	1	4	PRN	Prevention of post-partum haemorrhage	0	0	0	1	#NULL!	2											5IU		5IU			99	99	99	99	99	99	99
2019-04-05	username not found	UDEARIRY NNAEMEKA	CU	2019-04-04	7	EHIME MBANO	UMUEZEALA OWERRE PHC	175	IMO/EHM/PUB/UMUEZEALA OWERRE PHC/175	46	2	3	#NULL!	13	1	1	4	WHEN NEED BE	Stimulation of labour Augmentation of labour Induction of labour Prevention of post-partum haemorrhage	1	1	1	1	#NULL!	1	10IU		10IU		10IU		10IU		20IU		20IU		20IU		Intravenous infusion	0	0	0	1	0	0	0		Intravenous infusion
2019-04-04	username not found	EGBUAWA MABEL	M.D.C	2019-04-04	7	OKIGWE	UGWUAKU HEALTH CENTRE	218	IMO/OKG/PUB/UGWUAKU HEALTH CENTRE_ OKIGWE/218	36	2	3	#NULL!	12	1	1	4	WHEN NECESSARY	Prevention of post-partum haemorrhage	0	0	0	1	#NULL!	2											10IU		10IU			99	99	99	99	99	99	99
2019-04-10	username not found	Onwumah Malachy uche	O. F. U	2019-04-06	7	Ehime mbano	IDK ehime health post	134	IMO/EHM/PUB/ISI EHIME HEALTH POST /134	43	2	3	#NULL!	12	1	1	4	When there is the need	Prevention of post-partum haemorrhage	0	0	0	1	#NULL!	3											10IU		5IU			99	99	99	99	99	99	99
2019-04-15	username not found	EGBUAWA MABEL	G.I	2019-04-16	7	OHAJI/EGBEMA	UMUAPU HEALTH CENTRE	411	IMO/OHE/PUB/UMUAPU HEALTH CENTRE/411	41	2	3	#NULL!	11	1	1	4	P.R.N	Prevention of post-partum haemorrhage	0	0	0	1	#NULL!	2											10IU		10IU			99	99	99	99	99	99	99
2019-04-15	username not found	EGBUAWA MABEL	J.C	2019-04-16	7	OHAJI/EGBEMA	ETIOHA HEALTH CENTRE	412	IMO/OHE/PUB/ETIOHA/HEALTH CENTRE/412	35	2	3	#NULL!	10	1	1	4	P.R.N	Prevention of post-partum haemorrhage	0	0	0	1	#NULL!	2											20IU		20IU			99	99	99	99	99	99	99
2019-04-01	username not found	UDEARIRY NNAEMEKA	OV	2019-04-02	7	NJABA	UMUEZE MCH NNENASA	111	IMO/NJB/PUB/UMUEZE MCH NNENASA	40	2	3	#NULL!	10	1	1	4	WHEN NEEDED	Augmentation of labour Prevention of post-partum haemorrhage	0	1	0	1	#NULL!	2			10IU		10IU						10IU		10IU			99	99	99	99	99	99	99
2019-04-10	username not found	EGBUAWA MABEL	K.E	2019-04-10	7	ISIALA MBANO	OKOHIA HEALTH CENTRE	339	IMO/ISM/PUB/OKOHIA HEALTH CENTRE/339	37	2	3	#NULL!	8	1	1	4	AFTER DELIVERY	Prevention of post-partum haemorrhage	0	0	0	1	#NULL!	2											10IU		20IU			99	99	99	99	99	99	99
2019-04-04	username not found	EGBUAWA MABEL	O.L.N	2019-04-04	7	IHITTE UBOMA	ETITI MEDICAL CENTRE,IHITTE UBOMA	229	IMO/IHU/PVT/ETITI MEDICAL CENTRE_IHITTE UBOMA/229	32	2	3	#NULL!	4	2	1	4	WHEN NEEDED	Prevention of post-partum haemorrhage	0	0	0	1	#NULL!	1											10IU		10IU			99	99	99	99	99	99	99
2019-04-09	username not found	EGBUAWA MABEL	O.E	2019-04-10	7	ISIALA MBANO	OBOLLO HEALTH CENTRE	335	IMO/ISM/PUB/OBOLLO HEALTH CENTRE/335	29	2	3	#NULL!	3	1	1	4	P.R.N	Prevention of post-partum haemorrhage	0	0	0	1	#NULL!	2											10IU		20IU			99	99	99	99	99	99	99
2019-04-10	username not found	Onwumah Malachy uche	E. C	2019-04-06	7	IhitteUboma	Abueke health center	117	IMO/IHITTEUBOMA/PUB/ABUEKE HEALTH CENTER /117	54	2	3	#NULL!	1	1	1	4	Didn't specify	Prevention of post-partum haemorrhage	0	0	0	1	#NULL!	2											10IU		10IU			99	99	99	99	99	99	99
2019-04-04	username not found	EGBUAWA MABEL	P.C	2019-04-04	7	OKIGWE	AKU PRIMARY HEALTH CENTRE	215	IMO/OKG/PUB/AKU PRIMARY HEALTH CARE_OKIGWE/215	50	2	2	#NULL!	22	1	1	3		Stimulation of labour Augmentation of labour Induction of labour Prevention of post-partum haemorrhage	1	1	1	1	#NULL!	2	10IU		5IU		20IU		10IU		5IU		10IU		5IU		Intravenous infusion	0	0	0	1	0	0	0		Intravenous infusion
2019-04-10	username not found	EGBUAWA MABEL	N.L	2019-04-10	7	ISIALA MBANO	UMUNEKE HEALTH CENTRE	337	IMO/ISM/PUB/UMUNEKE HEALTH CENTRE/337	56	2	3	#NULL!	29	1	1	3		Prevention of post-partum haemorrhage	0	0	0	1	#NULL!	2											15IU		20IU			99	99	99	99	99	99	99
2019-04-03	username not found	EGBUAWA MABEL	T.U	2019-04-03	7	OWERRI WEST	OROGWE HEALTH CENTRE	189	IMO/OWW/PUB/OROGWE HEALTH CENTRE/189	47	2	3	#NULL!	23	1	1	3		Prevention of post-partum haemorrhage	0	0	0	1	#NULL!	1											10IU		10IU			99	99	99	99	99	99	99
2019-04-10	username not found	EGBUAWA MABEL	E.O	2019-04-10	7	ISIALA MBANO	MBEKE HEALTH CENTRE	343	IMO/ISM/PUB/MBEKE HEALTH CENTRE/343	53	2	3	#NULL!	23	1	1	3		Prevention of post-partum haemorrhage	0	0	0	1	#NULL!	2											10IU		20IU			99	99	99	99	99	99	99
2019-04-05	username not found	UDEARIRY NNAEMEKA	DAA	2019-04-04	7	EHIME MBANO	UMUDURU/UMUOPARA HEALTH CENTRE	179	IMO/EHM/PUB/UMUDURU/UMUOPARA HEALTH CENTRE/179	44	2	3	#NULL!	20	1	1	3		Stimulation of labour Augmentation of labour Induction of labour Prevention of post-partum haemorrhage	1	1	1	1	#NULL!	1	5IU		5IU		5IU		10IU		5IU		10IU		5IU		Intravenous infusion	0	0	0	1	0	0	0		Intravenous infusion
2019-04-05	username not found	UDEARIRY NNAEMEKA	LCI	2019-04-04	7	OKIGWE	EZINACHI PHC	161	IMO/OKG/PUB/EZINACHI PHC/161	55	2	3	#NULL!	20	1	1	3		Stimulation of labour Augmentation of labour Induction of labour Prevention of post-partum haemorrhage	1	1	1	1	#NULL!	2	10IU		10IU		10IU		10IU		10IU		10IU		10IU		Intravenous infusion	0	0	0	1	0	0	0		Intravenous infusion
2019-04-04	username not found	EGBUAWA MABEL	O.N	2019-04-04	7	IHITTE UBOMA	AMAINYINTA HEALTH CENTRE,IHITTE UBOMA	237	IMO/IHU/PUB/AMAINYINTA HEALTH CENTRE_IHITTE UBOMA/237	49	2	3	#NULL!	19	1	1	3		Prevention of post-partum haemorrhage	0	0	0	1	#NULL!	1											5IU		5IU			99	99	99	99	99	99	99
2019-04-04	username not found	EGBUAWA MABEL	C,C	2019-04-04	7	IHITTE UBOMA	EZIMBA HEALTH CENTRE,IHITTE UBOMA	233	IMO/IHU/PUB/EZIMBA HEALTH CENTRE_IHITTE UBOMA/233	52	2	3	#NULL!	16	1	1	3		Augmentation of labour Prevention of post-partum haemorrhage	0	1	0	1	#NULL!	2			Not sure		Not sure						Not sure		Not sure			99	99	99	99	99	99	99
2019-04-04	username not found	EGBUAWA MABEL	L.O.N	2019-04-04	7	EHIME MBANO	UMUELEKE HEALTH CENTRE	257	IMO/EBM/PUB/UMUELEKE HEALTH CENTRE_EHIME/257	38	2	3	#NULL!	13	1	1	3		Prevention of post-partum haemorrhage	0	0	0	1	#NULL!	2											10IU		5IU			99	99	99	99	99	99	99
2019-04-06	username not found	UDEARIRY NNAEMEKA	AO	2019-04-04	7	IHITTE UBOMA	ELUAMA ABUEKE HEALTH CENTRE	188	IMO/IHU/PUB/ELUAMA ABUEKE HEALTH CENTRE/188	46	2	3	#NULL!	13	1	1	3		Stimulation of labour Augmentation of labour Induction of labour Prevention of post-partum haemorrhage	1	1	1	1	#NULL!	2	5IU		5IU		10IU		10IU		15IU		10IU		10IU		Intramuscular	0	1	0	0	0	0	0		Intravenous infusion
2019-04-04	username not found	Onwumah Malachy uche	Nil	2019-04-03	7	Owerri west	Umudibia health center	51	IMO/OWW/PUB/UMUDIBIA HEALTH CENTER /051	42	2	3	#NULL!	12	1	1	3		Stimulation of labour Prevention of post-partum haemorrhage	1	0	0	1	#NULL!	1	10IU										10IU		10IU		Intravenous infusion	0	0	0	1	0	0	0
2019-04-12	username not found	EGBUAWA MABEL	372	2019-04-13	7	MBAITOLI	UMUNOHA HEALTH CENTRE	372	IMO/MBT/PUB/UMUNOHA HEALTH CENTRE/372	36	2	3	#NULL!	11	1	1	3		Prevention of post-partum haemorrhage	0	0	0	1	#NULL!	2											10IU		10IU			99	99	99	99	99	99	99
2019-04-05	username not found	UDEARIRY NNAEMEKA	OJ	2019-04-04	7	OKIGWE	ARO-OKIGWE HEALTH CENTRE IKPATU	160	IMO/OKG/PUB/ARO-OKIGWE HEALTH CENTRE IKPATU/160	45	2	3	#NULL!	11	1	1	3		Stimulation of labour Augmentation of labour Induction of labour Prevention of post-partum haemorrhage	1	1	1	1	#NULL!	2	5IU		5IU		5IU		5IU		5IU		5IU		5IU		Intramuscular	0	1	0	0	0	0	0		Intramuscular
2019-04-18	username not found	Onwumah Malachy uche	C. N	2019-04-12	7	Okigwe	Health center okigwe urban	227	IMO/OKG/PUB/HEALTH CENTER OKIGWE URBAN /227	41	2	3	#NULL!	10	1	1	3		Induction of labour Prevention of post-partum haemorrhage	0	0	1	1	#NULL!	1							15IU		15IU		10IU		10IU			99	99	99	99	99	99	99		Intravenous infusion
2019-04-08	username not found	Onwumah Malachy uche	Nil	2019-04-06	7	Okigwe	Ofoacharanu agbobu 2	108	IMO/OKG/PUB/OFOACHARANU AGBOBU2/108	35	1	3	#NULL!	2	1	1	3		Augmentation of labour Induction of labour Prevention of post-partum haemorrhage	0	1	1	1	#NULL!	2			Others	Didn't specify	Others	Didn't specify	Others	Didn't specify	Others	Didn't specify	Others	Didn't specify	Others	Didn't specify		99	99	99	99	99	99	99		Oral
2019-04-17	username not found	Onwumah Malachy uche	R. N	2019-04-10	7	IhitteUboma	Isinweke health center	210	IMO/IHU/PUB/ISINWEKE HEALTH CENTER /210	49	2	3	#NULL!	15	1	1	2		Induction of labour Prevention of post-partum haemorrhage	0	0	1	1	#NULL!	1							10IU		5IU		20IU		15IU			99	99	99	99	99	99	99		Intravenous infusion
2019-04-02	username not found	EGBUAWA MABEL	A.G.U	2019-04-03	7	AHIAZU MBAISE	IHITTEAFOUKWU HEALTH CENTRE	166	IMO/AHM/PUB/IHITTEAFOUKWU HEALTH CENTRE_AHIAZU MBAISE/166	45	2	3	#NULL!	14	1	1	2		Prevention of post-partum haemorrhage	0	0	0	1	#NULL!	2											10IU		10IU			99	99	99	99	99	99	99
2019-04-03	username not found	EGBUAWA MABEL	I.C	2019-04-04	7	EHIME MBANO	AGBAJA HEALTH CENTRE	211	IMO/EHM/PUB/AGBAJA HEALTH CENTRE_EHIME MBANO/211	40	2	3	#NULL!	13	1	1	2		Stimulation of labour Prevention of post-partum haemorrhage	1	0	0	1	#NULL!	1	5IU										10IU		5IU		Intravenous infusion	0	0	0	1	0	0	0
2019-04-10	username not found	Onwumah Malachy uche	I. C	2019-04-06	7	Ehime mbano	Mgbam health center	137	IMO/EHM/PUB/MGBAM HEALTH CENTER /137	52	2	3	#NULL!	12	1	1	2		Induction of labour Prevention of post-partum haemorrhage	0	0	1	1	#NULL!	1							10IU		5IU		20IU		10IU			99	99	99	99	99	99	99		Intravenous infusion
2019-04-06	username not found	Onwumah Malachy uche	E. N. A	2019-04-05	7	Ahiazu mbaise	Lude health center	88	IMO/AHM/PUB/LUDE HEALTH CENTER /088	45	2	3	#NULL!	27	1	1	1		Stimulation of labour Induction of labour Prevention of post-partum haemorrhage	1	0	1	1	#NULL!	2	5IU						10IU		10IU		10IU		10IU		Oral Intravenous infusion	1	0	0	1	0	0	0		Oral Intravenous push Intravenous infusion
2019-04-04	username not found	EGBUAWA MABEL	V.N.O	2019-04-04	7	IHITTE UBOMA	ISINWEKE HEALTH CENTRE,IHITTE UBOMA	231	IMO/IHU/PUB/ISINWEKE HEALTH CENTRE_IHITTE UBOMA/231	48	2	3	#NULL!	16	1	1	1		Prevention of post-partum haemorrhage	0	0	0	1	#NULL!	1											10IU		10IU			99	99	99	99	99	99	99
2019-04-01	username not found	EGBUAWA MABEL	O.H.N	2019-04-02	7	ORLU	OHAEKE OKPORO HEALTH CENTRE	153	IMO/ORL/PUB/OHAEKE HEALTH CENTRE_ORLU/153	50	2	3	#NULL!	16	1	1	1		Augmentation of labour Prevention of post-partum haemorrhage	0	1	0	1	#NULL!	2			10IU		Not sure						20IU		20IU			99	99	99	99	99	99	99
2019-04-10	username not found	Onwumah Malachy uche	O. M. C	2019-04-06	7	IhitteUboma	Umuoma health facility	125	IMO/IHITTEUBOMA/PUB/UMUOMA HEALTH FACILITY /125	38	2	3	#NULL!	13	1	1	1		Induction of labour Prevention of post-partum haemorrhage	0	0	1	1	#NULL!	1							5IU		5IU		10IU		10IU			99	99	99	99	99	99	99		Intravenous infusion
2019-03-26	username not found	Amina Mohammed	ZG	2019-03-25	8	Dutse	Galamawa PH Clinic	88	JIG/DUT/PUB/Galamawa PH Clinic/088	35	2	3	#NULL!	10	1	1	4	When necessary	Stimulation of labour Augmentation of labour Induction of labour Prevention of post-partum haemorrhage	1	1	1	1	#NULL!	2	Not sure		5IU		Others	It defence	Not sure		10IU		20IU		20IU		Intramuscular	0	1	0	0	0	0	0		Intravenous infusion
2019-04-09	username not found	Amina Muhammad	ZM	2019-03-26	8	BIRNIN KUDU	KANTOGA PHC	96	JIS/BKD/PUB/KANTOGA PHC/096	30	2	3	#NULL!	5	1	1	4	When delivery case arrived	Induction of labour Prevention of post-partum haemorrhage	0	0	1	1	#NULL!	1							10IU		10IU		10IU		10IU			99	99	99	99	99	99	99		Intravenous infusion
2019-03-26	username not found	Amina Mohammed	HDG	2019-03-25	8	Dutse	Kudai PH Clinic	82	JIG/DUT/PUB/Kudai PH Clinic/082	29	2	3	#NULL!	4	1	1	4	During the Management of third stage labour	Prevention of post-partum haemorrhage	0	0	0	1	#NULL!	2											10IU		20IU			99	99	99	99	99	99	99
2019-03-26	username not found	Amina Mohammed	MZ	2019-03-25	8	Ringim	David Health Clinic	59	JIG/RIN/PUB/Dabi Health Clinic/059	41	2	3	#NULL!	24	1	1	2		Prevention of post-partum haemorrhage	0	0	0	1	#NULL!	2											20IU		10IU			99	99	99	99	99	99	99
2019-03-26	username not found	Amina Mohammed	AB	2019-03-25	8	Ringim	Chaichai Sabowa Primary Health Center	57	JIG/RIN/PUB/ChaiChai Sabowa PH center/057	30	1	3	#NULL!	10	1	1	2		Stimulation of labour Augmentation of labour Induction of labour Prevention of post-partum haemorrhage	1	1	1	1	#NULL!	1	10IU		10IU		10IU		5IU		10IU		5IU		5IU		Intravenous push Intravenous infusion	0	0	1	1	0	0	0		Intravenous push Intravenous infusion
2019-03-24	username not found	Amina Mohammed	ZA	2019-03-23	8	Dutse	Dutse General Hospital	19	JIG/DUT/PUB/Dutse General Hospital/019	23	2	3	#NULL!	5	1	1	1		Stimulation of labour Augmentation of labour Induction of labour Prevention of post-partum haemorrhage	1	1	1	1	#NULL!	1	2.5IU		10IU		5IU		10IU		5IU		20IU		20IU		Intravenous infusion	0	0	0	1	0	0	0		Intravenous infusion
2019-03-26	username not found	Gerald Igwemadu	A.S.	2019-03-16	9	Akwanga	PHC Akpata	199	NAS/AKW/PUB/PIC Akpata/199	38	2	3	#NULL!	19	1	1	4	Where there is a need	Stimulation of labour Augmentation of labour Induction of labour Prevention of post-partum haemorrhage	1	1	1	1	#NULL!	1	5IU		5IU		10IU		5IU		5IU		20IU		20IU		Intravenous infusion	0	0	0	1	0	0	0		Intravenous infusion
2019-03-23	username not found	Gerald Igwemadu	A.J.	2019-03-20	9	Keffi	Kowa hospital	181	NAS/KEF/PVT/Kowa hospital/181	34	2	3	#NULL!	14	2	1	4	When needed	Stimulation of labour Augmentation of labour Induction of labour Prevention of post-partum haemorrhage	1	1	1	1	#NULL!	1	2.5IU		5IU		5IU		5IU		5IU		20IU		20IU		Intravenous infusion	0	0	0	1	0	0	0		Intravenous infusion
2019-04-06	username not found	Gerald Igwemadu	P.E.	2019-04-02	9	Karu	Adonai maraba	282	NAS/KAR/PVT/Adonai maraba/282	31	2	2	#NULL!	8	2	1	2		Stimulation of labour Augmentation of labour Induction of labour Prevention of post-partum haemorrhage	1	1	1	1	#NULL!	2	5IU		5IU		5IU		5IU		5IU		5IU		5IU		Intravenous infusion	0	0	0	1	0	0	0		Intravenous infusion
2019-03-25	username not found	Okoronkwo Nnenna	MU	2019-03-22	9	Lafia	Primary Healthcare Center MANA	97	NAS/LAF/PUB/PHC MANA/097	33	2	3	#NULL!	13	1	1	2		Stimulation of labour Prevention of post-partum haemorrhage	1	0	0	1	#NULL!	1	5IU										10IU		15IU		Intravenous infusion	0	0	0	1	0	0	0
2019-03-28	username not found	Gerald Igwemadu	LM	2019-03-25	9	Keffi	PHC Angwan Waje	217	NAS/KEF/PUB/PHC Angwan waje/217	31	2	3	#NULL!	10	1	1	2		Prevention of post-partum haemorrhage	0	0	0	1	#NULL!	1											10IU		10IU			99	99	99	99	99	99	99
2019-03-28	username not found	Gerald Igwemadu	Z. A.	2019-03-25	9	Keffi	PHC Angwan Waje	215	NAS/KEF/PUB/PHC Angwan waje/215	30	2	3	#NULL!	7	1	1	1		Stimulation of labour Augmentation of labour Prevention of post-partum haemorrhage	1	1	0	1	#NULL!	2	10IU		10IU		10IU						10IU		10IU		Intramuscular	0	1	0	0	0	0	0
2019-04-12	username not found	Gerald Igwemadu	L.T.	2019-04-08	9	Keffi	Al-Nur clinic and Maternity Keffi	345	NAS/KEF/PVT/Al-Nur hosp/345	32	1	3	#NULL!	6	2	1	1		Stimulation of labour Augmentation of labour Prevention of post-partum haemorrhage	1	1	0	1	#NULL!	1	5IU		5IU		5IU						5IU		5IU		Intramuscular Intravenous infusion	0	1	0	1	0	0	0
2019-03-25	username not found	Janet Dada	Y. G	2019-03-20	10	Suleja	Mammon Gambo primary health care Suleja	59	NIG/SUL/PUB/MAMMANGAMBOPHC/059	40	2	3	#NULL!	15	1	1	4	Occasionally	Stimulation of labour Prevention of post-partum haemorrhage	1	0	0	1	#NULL!	1	5IU										20IU		20IU		Intravenous infusion	0	0	0	1	0	0	0
2019-03-23	username not found	JANET DADA	Z. S	2019-03-18	10	CHANCHAGA	SENATOR DR. IDRIS KUTA MEMORIAL PRIMARY HEALTH CARE CENTRE,OLD AIRPORT ROAD, MINNA.	39	NIG/CHAN/PUB/IDRISKUTAMEMORIAL PHC/039	30	2	3	#NULL!	8	1	1	1		Stimulation of labour Prevention of post-partum haemorrhage	1	0	0	1	#NULL!	1	2.5IU										20IU		Others	40IU	Intravenous infusion	0	0	0	1	0	0	0
2019-03-16	username not found	JANET DADA	F. A. S	2019-03-15	10	BIDA	PUBLIC	14	NIG/BID/PUB/A.A KURE PHC/014	32	2	3	#NULL!	7	1	1	1		Stimulation of labour Augmentation of labour Induction of labour Prevention of post-partum haemorrhage	1	1	1	1	#NULL!	2	2.5IU		5IU		5IU		5IU		5IU		20IU		20IU		Intravenous infusion	0	0	0	1	0	0	0		Intravenous infusion
2019-03-23	username not found	JANET DADA	R. I	2019-03-18	10	CHANCHAGA	SENATOR DR. IDRIS KUTA MEMORIAL PRIMARY HEALTH CARE CENTRE,OLD AIRPORT ROAD, MINNA.	37	NIG/CHAN/PUB/IDRISKUTAMEMORIAL PHC/037	27	2	3	#NULL!	2	1	1	1		Induction of labour Prevention of post-partum haemorrhage	0	0	1	1	#NULL!	1							5IU		5IU		Others	40IU	Others	40IU		99	99	99	99	99	99	99		Intramuscular Intravenous infusion
2019-03-13	username not found	JOKANOLA VICTOR	A. B	2019-03-13	11	OGBOMOSO NORTH	IBRAHIM TAIWO PRIMARY HEALTH CENTER	3	OYO/OGN/PUB/IBRAHIM TAIWO PRIMARY HEALTH CENTER/003	36	2	3	#NULL!	22	1	1	4	AS NEEDED	Prevention of post-partum haemorrhage	0	0	0	1	#NULL!	3											Not sure		Not sure			99	99	99	99	99	99	99
2019-03-16	username not found	OLADUNNI ABIMBOLA AMOS	OT	2019-03-15	11	IBADAN NORTH	BODIJA PRIMARY HEALTH CENTER	10	OYO/IBN/PUB/BODIJA PHC/010	51	2	3	#NULL!	22	1	1	4	When neccessary	Prevention of post-partum haemorrhage	0	0	0	1	#NULL!	3											20IU		20IU			99	99	99	99	99	99	99
2019-03-20	username not found	Oladapo Rasaq	O.E	2019-03-20	11	Oluyole	Odo ona kekere Primary health centre	112	OYO/OLU/PUB/ODO ONA KEKERE PRIMARY HEALTH CENTRE/112	48	2	3	#NULL!	20	1	1	4	Once in a while	Prevention of post-partum haemorrhage	0	0	0	1	#NULL!	1											10IU		20IU			99	99	99	99	99	99	99
2019-03-27	username not found	OLOBADE MODUPEOLUWA ADEOLA	S.B	2019-03-25	11	SAKI EAST	AGBONLE PRIMARY HEALTH CENTRE	49	OYO/SAE/PUB/AGBONLE PRIMARY HEALTH CENTRE/049	50	2	3	#NULL!	19	1	1	4	ANYTIME NEEDED	Prevention of post-partum haemorrhage	0	0	0	1	#NULL!	1											5IU		10IU			99	99	99	99	99	99	99
2019-03-15	username not found	JOKANOLA VICTOR	B. D	2019-03-15	11	OGBOMOSO SOUTH	PRIMARY HEALTH CENTER ILOGBO	25	OYO/OGS/PUB/PRIMARY HEALTH CENTER ILOGBO/025	45	2	3	#NULL!	15	1	1	4	WHEN NEEDED	Stimulation of labour Augmentation of labour Induction of labour Prevention of post-partum haemorrhage	1	1	1	1	#NULL!	3	5IU		10IU		10IU		10IU		10IU		10IU		10IU		Intravenous infusion	0	0	0	1	0	0	0		Intravenous infusion
2019-03-24	username not found	OLOBADE MODUPEOLUWA ADEOLA	M.A	2019-03-22	11	SAKI WEST	MOKOLA PRIMARY HEALTH CENTRE	41	OYO/SAW/PUB/MOKOLA PRIMARY HEALTH CENTRE/041	28	2	3	#NULL!	8	1	1	4	WHEN NEEDED	Prevention of post-partum haemorrhage	0	0	0	1	#NULL!	1											10IU		5IU			99	99	99	99	99	99	99
2019-03-20	username not found	Oladapo Rasaq	S.Y	2019-03-20	11	Oluyole	Odo ona kekere primary health centre	113	OYO/OLU/PUB/ODO ONA KEKERE PRIMARY HEALTH CENTRE/113	31	2	3	#NULL!	6	1	1	4	Randomly	Prevention of post-partum haemorrhage	0	0	0	1	#NULL!	1											10IU		15IU			99	99	99	99	99	99	99
2019-03-23	username not found	OLOBADE MODUPEOLUWA ADEOLA	L.A	2019-03-19	11	SAKI WEST	AJEGUNLE PRIMARY HEALTH CENTRE	9	OYO/SAW/PUB/AJEGUNLE PRIMARY HEALTH CENTRES/009	30	2	3	#NULL!	3	1	1	4	PRN	Stimulation of labour Induction of labour Prevention of post-partum haemorrhage	1	0	1	1	#NULL!	2	Not sure						5IU		5IU		5IU		5IU		Intravenous infusion	0	0	0	1	0	0	0		Intravenous infusion
2019-03-23	username not found	OLOBADE MODUPEOLUWA ADEOLA	E.T	2019-03-19	11	SAKI WEST	AJEGUNLE PRIMARY HEALTH CENTRE	8	OYO/SAW/PUB/AJEGUNLE PRIMARY HEALTH CENTRE/008	20	2	3	#NULL!	2	1	1	4	PRN	Stimulation of labour Prevention of post-partum haemorrhage	1	0	0	1	#NULL!	2	2.5IU										5IU		5IU		Intravenous infusion	0	0	0	1	0	0	0
2019-03-28	username not found	OLOBADE MODUPEOLUWA ADEOLA	R.A	2019-03-27	11	SAKI EAST	OKE SABE PRIMARY HEALTH CENTRE	74	OYO/SAE/PUB/OKE SABE PRIMARY/074	45	2	2	#NULL!	25	1	1	3		Prevention of post-partum haemorrhage	0	0	0	1	#NULL!	2											10IU		10IU			99	99	99	99	99	99	99
2019-03-23	username not found	Oladapo Rasaq	A A	2019-03-22	11	Oluyole	Aba ode primary health centre	137	OYO/OLU/PUB/ABA ODE PRIMARY HEALTH CENTRE/137	40	2	2	#NULL!	12	1	1	3		Prevention of post-partum haemorrhage	0	0	0	1	#NULL!	1											10IU		15IU			99	99	99	99	99	99	99
2019-03-28	username not found	OLOBADE MODUPEOLUWA ADEOLA	A.R	2019-03-26	11	SAKI EAST	AGO-AMODU PRIMARY HEALTH CENTRE	54	OYO/SAE/PUB/AGO-AMODU PRIMARY HEALTH CENTRE/054	40	2	2	#NULL!	11	1	1	3		Augmentation of labour Prevention of post-partum haemorrhage	0	1	0	1	#NULL!	2			10IU		5IU						5IU		5IU			99	99	99	99	99	99	99
2019-03-20	username not found	Oladapo Rasaq	O.K	2019-03-20	11	Oluyole	Odo ona kekere primary health centre	111	OYO/OLU/PUB/ODO ONA KEKERE PRIMARY HEALTH CENTRE/111	40	2	2	#NULL!	10	1	1	3		Prevention of post-partum haemorrhage	0	0	0	1	#NULL!	1											10IU		15IU			99	99	99	99	99	99	99
2019-03-20	username not found	Oladapo Rasaq	O.A	2019-03-20	11	Oluyole	Ayegun primary health centre	110	OYO/OLU/PUB/AYEGUN PRIMARY HEALTH CENTRE/110	52	2	3	#NULL!	30	1	1	3		Induction of labour Prevention of post-partum haemorrhage	0	0	1	1	#NULL!	1							10IU		15IU		5IU		10IU			99	99	99	99	99	99	99		Intravenous infusion
2019-04-07	username not found	OLOBADE MODUPEOLUWA ADEOLA	R.O	2019-04-05	11	ISEYIN	ISALU PRIMARY HEALTH CENTRE	148	OYO/ISE/PUB/ISALU PRIMARY HEALTH CENTRE/148	28	2	3	#NULL!	28	1	1	3		Prevention of post-partum haemorrhage	0	0	0	1	#NULL!	1											5IU		5IU			99	99	99	99	99	99	99
2019-04-01	username not found	OLADUNNI ABIMBOLA AMOS	OT	2019-03-25	11	IBADAN NORTHWEST	AYEYE PRIMARY HEALTH CENTER	83	OYO/INW/PUB/AYEYE PHC/083	46	2	3	#NULL!	24	1	1	3		Prevention of post-partum haemorrhage	0	0	0	1	#NULL!	1											10IU		10IU			99	99	99	99	99	99	99
2019-03-18	username not found	JOKANOLA VICTOR	O. E	2019-03-18	11	OGBOMOSO NORTH	OJATUNTUN PRIMARY HEALTH CENTER	73	OYO/OGN/PUB/OJATUNTUN PRIMARY HEALTH CENTER/073	51	1	3	#NULL!	24	1	1	3		Prevention of post-partum haemorrhage	0	0	0	1	#NULL!	1											10IU		10IU			99	99	99	99	99	99	99
2019-03-18	username not found	JOKANOLA VICTOR	L. O	2019-03-18	11	OGBOMOSO SOUTH	IJERU PRIMARY HEALTH CENTER	61	OYO/OGS/PUB/IJERU PRIMARY HEALTH CENTER/061	50	2	3	#NULL!	20	1	1	3		Prevention of post-partum haemorrhage	0	0	0	1	#NULL!	3											10IU		10IU			99	99	99	99	99	99	99
2019-03-28	username not found	OLOBADE MODUPEOLUWA ADEOLA	S.A	2019-03-27	11	SAKI EAST	OKE SABE PRIMARY HEALTH CENTRE	75	OYO/SAE/PUB/OKE SABE PRIMARY HEALTH CENTRE/075	35	2	3	#NULL!	15	1	1	3		Prevention of post-partum haemorrhage	0	0	0	1	#NULL!	2											10IU		10IU			99	99	99	99	99	99	99
2019-04-04	username not found	Oladapo Rasaq	A.L	2019-03-23	11	Oluyole	Ifelodun Primary Health Centre	143	OYO/OLU/PUB/IFELODUN PHC/143	43	2	3	#NULL!	15	1	1	3		Prevention of post-partum haemorrhage	0	0	0	1	#NULL!	1											10IU		20IU			99	99	99	99	99	99	99
2019-04-07	username not found	OLOBADE MODUPEOLUWA ADEOLA	G.O	2019-04-05	11	ISEYIN	ISALU PRIMARY HEALTH CENTRE	150	OYO/ISE/PUB/ISALU PRIMARY HEALTH CENTRE/150	43	2	3	#NULL!	15	1	1	3		Prevention of post-partum haemorrhage	0	0	0	1	#NULL!	1											10IU		5IU			99	99	99	99	99	99	99
2019-03-31	username not found	OLADUNNI ABIMBOLA AMOS	AA	2019-03-25	11	IBADAN NORTHWEST	BOSA PRIMARY HEALTH CENTER	76	OYO/INW/PUB/BOSA PHC/076	44	2	3	#NULL!	15	1	1	3		Prevention of post-partum haemorrhage	0	0	0	1	#NULL!	2											10IU		10IU			99	99	99	99	99	99	99
2019-03-27	username not found	OLOBADE MODUPEOLUWA ADEOLA	O.I	2019-03-25	11	SAKI EAST	AGBONLE PHC	51	OYO/SAE/PUB/AGBONLE PRIMARY HEALTH CENTRE/051	47	2	3	#NULL!	15	1	1	3		Stimulation of labour Prevention of post-partum haemorrhage	1	0	0	1	#NULL!	1	2.5IU										5IU		5IU		Intramuscular Intravenous infusion	0	1	0	1	0	0	0
2019-03-26	username not found	Alabi Tobiloba	R.A	2019-03-25	11	OYO EAST	ARAROMI PRIMARY HEALTH CENTRE	101	OYO/OYE/PUB/ARAROMI/101	53	2	3	#NULL!	15	1	1	3		Prevention of post-partum haemorrhage	0	0	0	1	#NULL!	1											10IU		10IU			99	99	99	99	99	99	99
2019-03-21	username not found	JOKANOLA VICTOR	N . O	2019-03-20	11	OGBOMOSO NORTH	JAGUN PRIMARY HEALTH CENTRE	100	OYO/OGN/PUB/JAGUN PRIMARY HEALTH CENTRE/100	43	2	3	#NULL!	14	1	1	3		Stimulation of labour Prevention of post-partum haemorrhage	1	0	0	1	#NULL!	2	5IU										10IU		10IU		Intravenous infusion	0	0	0	1	0	0	0
2019-03-20	username not found	JOKANOLA VICTOR	E . O	2019-03-20	11	OGBOMOSO NORTH	AWENI MEMORIAL HOSPITAL AND MATERNITY	97	OYO/OGN/PUB/AWENI MEMORIAL HOSPITAL AND MATERNITY/097	42	2	3	#NULL!	13	1	1	3		Induction of labour Prevention of post-partum haemorrhage	0	0	1	1	#NULL!	1							10IU		10IU		20IU		10IU			99	99	99	99	99	99	99		Intravenous infusion
2019-03-23	username not found	Oladapo Rasaq	A.L	2019-03-23	11	Oluyole	Ifelodun primary health centre	144	OYO/OLU/PUB/IFELODUN PRIMARY HEALTH CENTRE/144	40	2	3	#NULL!	12	1	1	3		Prevention of post-partum haemorrhage	0	0	0	1	#NULL!	1											10IU		20IU			99	99	99	99	99	99	99
2019-03-21	username not found	JOKANOLA VICTOR	A . O	2019-03-20	11	OGBOMOSO NORTH	JAGUN PRIMARY HEALTH CENTRE	102	OYO/OGN/PUB/JAGUN PRIMARY HEALTH CENTRE/102	40	2	3	#NULL!	12	1	1	3		Augmentation of labour Prevention of post-partum haemorrhage	0	1	0	1	#NULL!	3			10IU		10IU						10IU		10IU			99	99	99	99	99	99	99
2019-03-20	username not found	Oladapo Rasaq	O.M	2019-03-19	11	Oluyole	Mosfala primary health centre	106	OYO/OLU/PUB/MOSFALA PRIMARY HEALTH CENTRE/106	40	2	3	#NULL!	12	1	1	3		Prevention of post-partum haemorrhage	0	0	0	1	#NULL!	1											5IU		10IU			99	99	99	99	99	99	99
2019-03-23	username not found	Oladapo Rasaq	T.T	2019-03-22	11	Oluyole	Onilari primary health centre	140	OYO/OLU/PUB/ONILARI PRIMARY HEALTH CENTRE/140	40	2	3	#NULL!	12	1	1	3		Prevention of post-partum haemorrhage	0	0	0	1	#NULL!	1											15IU		20IU			99	99	99	99	99	99	99
2019-03-20	username not found	Oladapo Rasaq	S.O	2019-03-19	11	Oluyole	Mosfala primary health centre	107	OYO/OLU/PUB/MOSFALA PRIMARY HEALTH CENTRE/107	42	2	3	#NULL!	11	1	1	3		Prevention of post-partum haemorrhage	0	0	0	1	#NULL!	1											10IU		5IU			99	99	99	99	99	99	99
2019-03-24	username not found	OLOBADE MODUPEOLUWA ADEOLA	J.T	2019-03-22	11	SAKI WEST	MOKOLA PRIMARY	42	OYO/SAW/PUB/MOKOLA PRIMARY HEALTH CENTRE/042	30	2	3	#NULL!	10	1	1	3		Prevention of post-partum haemorrhage	0	0	0	1	#NULL!	1											10IU		5IU			99	99	99	99	99	99	99
2019-04-06	username not found	OLOBADE MODUPEOLUWA ADEOLA	A.J	2019-03-26	11	SAKI REAST	AGO AMODU PRIMARY HEALTH CENTRE	53	OYO/SAE/PUB/AGO AMODU PRIMARY HEALTH CENTRE/053	35	1	3	#NULL!	10	1	1	3		Prevention of post-partum haemorrhage	0	0	0	1	#NULL!	1											15IU		20IU			99	99	99	99	99	99	99
2019-03-23	username not found	Oladapo Rasaq	A.B	2019-03-22	11	Oluyole	Olude maternity home	136	OYO/OLU/PVT/OLUDE MATERNITY HOME/136	42	2	3	#NULL!	10	2	1	3		Prevention of post-partum haemorrhage	0	0	0	1	#NULL!	1											10IU		20IU			99	99	99	99	99	99	99
2019-03-22	username not found	Oladapo Rasaq	L.M	2019-03-21	11	Oluyole	OLOMI primary health centre	130	OYO/OLU/PUB/OLOMI PRIMARY HEALTH CENTRE/130	44	2	3	#NULL!	10	1	1	3		Prevention of post-partum haemorrhage	0	0	0	1	#NULL!	1											10IU		20IU			99	99	99	99	99	99	99
2019-03-20	username not found	Oladapo Rasaq	O.M	2019-03-20	11	Oluyole	Ayegun primary health centre	108	OYO/OLU/PUB/AYEGUN PRIMARY HEALTH CENTRE/108	38	2	3	#NULL!	9	1	1	3		Prevention of post-partum haemorrhage	0	0	0	1	#NULL!	2											5IU		10IU			99	99	99	99	99	99	99
2019-04-01	username not found	OLADUNNI ABIMBOLA AMOS	OA	2019-03-25	11	IBADAN NORTHWEST	AYEYE PRIMARY HEALTH CENTER	82	OYO/INW/PUB/AYEYE PHC/082	33	2	3	#NULL!	8	1	1	3		Augmentation of labour Prevention of post-partum haemorrhage	0	1	0	1	#NULL!	1			10IU		Not sure						10IU		10IU			99	99	99	99	99	99	99
2019-03-23	username not found	Oladapo Rasaq	L.O	2019-03-22	11	Oluyole	Aba ode primary health centre	139	OYO/OLU/PUB/ABA ODE PRIMARY HEALTH CENTRE/139	37	2	3	#NULL!	8	1	1	3		Prevention of post-partum haemorrhage	0	0	0	1	#NULL!	1											15IU		20IU			99	99	99	99	99	99	99
2019-03-22	username not found	Oladapo Rasaq	O.A	2019-03-21	11	Oluyole	OLOMI primary health centre	131	OYO/OLU/PUB/OLOMI PRIMARY HEALTH CENTRE/131	38	2	3	#NULL!	8	1	1	3		Prevention of post-partum haemorrhage	0	0	0	1	#NULL!	1											10IU		20IU			99	99	99	99	99	99	99
2019-03-27	username not found	OLOBADE MODUPEOLUWA ADEOLA	S.A	2019-03-26	11	SAKI EAST	AGO-AMODU PRIMARY HEALTH CENTRE	52	OYO/SAE/PUB/AGO-AMODU PRIMARY HEALTH CENTRE/052	32	1	3	#NULL!	7	1	1	3		Prevention of post-partum haemorrhage	0	0	0	1	#NULL!	1											15IU		20IU			99	99	99	99	99	99	99
2019-03-20	username not found	JOKANOLA VICTOR	S . O	2019-03-20	11	OGBOMOSO NORTH	AWENI MEMORIAL HOSPITAL AND MATERNITY	96	OYO/OGN/PUB/AWENI MEMORIAL HOSPITAL AND MATERNITY/096	29	2	3	#NULL!	6	1	1	3		Induction of labour Prevention of post-partum haemorrhage	0	0	1	1	#NULL!	3							10IU		10IU		10IU		10IU			99	99	99	99	99	99	99		Intravenous infusion
2019-03-23	username not found	Oladapo Rasaq	T.I	2019-03-22	11	Oluyole	Olude maternity home	135	OYO/OLU/PVT/OLUDE MATERNITY HOME/135	39	2	3	#NULL!	6	2	1	3		Prevention of post-partum haemorrhage	0	0	0	1	#NULL!	2											10IU		20IU			99	99	99	99	99	99	99
2019-03-23	username not found	Oladapo Rasaq	S A	2019-03-22	11	Oluyole	Onilari primary health centre	141	OYO/OLU/PUB/ONILARI PRIMARY HEALTH CENTRE/141	33	2	3	#NULL!	4	1	1	3		Prevention of post-partum haemorrhage	0	0	0	1	#NULL!	1											15IU		20IU			99	99	99	99	99	99	99
2019-04-06	username not found	Adeyemi Kudirat	C.O	2019-03-29	11	Ona Ara	Butubutu PHC	111	OYO/ONA/PUB/BUTUBUTU PHC/111	34	2	3	#NULL!	4	1	1	3		Prevention of post-partum haemorrhage	0	0	0	1	#NULL!	2											10IU		10IU			99	99	99	99	99	99	99
2019-04-06	username not found	OLOBADE MODUPEOLUWA ADEOLA	L.F	2019-04-03	11	ISEYIN	OKE OJA PRIMARY HEALTH CENTRE	121	OYO/ISE/PUB/OKE OJA PRIMARY HEALTH CENTRE/121	26	2	3	#NULL!	3	1	1	3		Prevention of post-partum haemorrhage	0	0	0	1	#NULL!	1											10IU		20IU			99	99	99	99	99	99	99
2019-04-06	username not found	OLOBADE MODUPEOLUWA ADEOLA	A.O	2019-04-03	11	ISEYIN	OJEKE CLINIC	113	OYO/ISE/PVT/OJEKE CLINIC/113	30	1	3	#NULL!	3	2	1	3		Stimulation of labour Augmentation of labour Prevention of post-partum haemorrhage	1	1	0	1	#NULL!	1	Others	0.5ML	Others	0.5ML	Others	1ML					Others	6IU	Others	8IU	Intravenous push	0	0	1	0	0	0	0
2019-03-20	username not found	Oladapo Rasaq	A.O	2019-03-20	11	Oluyole	Ayegun primary health centre	109	OYO/OLU/PUB/AYEGUN PRIMARY HEALTH CENTRE/109	31	2	3	#NULL!	3	1	1	3		Prevention of post-partum haemorrhage	0	0	0	1	#NULL!	2											5IU		10IU			99	99	99	99	99	99	99
2019-03-23	username not found	Oladapo Rasaq	O.O	2019-03-22	11	Oluyole	Aba ode primary health centre	138	OYO/OLU/PUB/ABA ODE PRIMARY HEALTH CENTRE/138	33	2	3	#NULL!	3	1	1	3		Prevention of post-partum haemorrhage	0	0	0	1	#NULL!	1											15IU		20IU			99	99	99	99	99	99	99
2019-04-04	username not found	Oladapo Rasaq	A.A	2019-03-23	11	Oluyole	Ifelodun Primary Health Centre	142	OYO/OLU/PUB/IFELODUN PHC/142	34	2	3	#NULL!	3	1	1	3		Prevention of post-partum haemorrhage	0	0	0	1	#NULL!	1											10IU		20IU			99	99	99	99	99	99	99
2019-03-19	username not found	Oladapo Rasaq	M.S	2019-03-19	11	Oluyole	Orile odo general hospital	90	OYO/OLU/PUB/ORILE ODO GENERAL HOSPITAL/090	34	2	2	#NULL!	10	1	1	2		Prevention of post-partum haemorrhage	0	0	0	1	#NULL!	1											5IU		5IU			99	99	99	99	99	99	99
2019-03-17	username not found	Oladapo Rasaq	M.A	2019-03-16	11	Ibadan south west	Ring road state hospital	63	OYO/ISW/PUB/RING ROAD STATE HOSPITAL/063	39	2	2	#NULL!	8	1	1	2		Stimulation of labour Induction of labour Prevention of post-partum haemorrhage	1	0	1	1	#NULL!	1	2.5IU						10IU		Not sure		5IU		10IU		Intramuscular Intravenous infusion	0	1	0	1	0	0	0		Intramuscular Intravenous infusion
2019-04-07	username not found	OLOBADE MODUPEOLUWA ADEOLA	R.S	2019-04-04	11	ISEYIN	AWIDERE HOSPITAL	141	OYO/ISE/PVT/AWIDERE HOSPITAL/141	24	1	2	#NULL!	3	2	1	2		Augmentation of labour Induction of labour Prevention of post-partum haemorrhage	0	1	1	1	#NULL!	2			10IU		10IU		5IU		5IU		20IU		20IU			99	99	99	99	99	99	99		Intravenous infusion
2019-03-21	username not found	JOKANOLA VICTOR	G. A	2019-03-20	11	OGBOMOSO NORTH	JAGUN PRIMARY HEALTH CENTRE	101	OYO/OGN/PUB/JAGUN PRIMARY HEALTH CENTRE/101	50	2	3	#NULL!	22	1	1	2		Prevention of post-partum haemorrhage	0	0	0	1	#NULL!	1											10IU		10IU			99	99	99	99	99	99	99
2019-03-21	username not found	JOKANOLA VICTOR	L. O	2019-03-20	11	OGBOMOSO NORTH	SABO TARA HEALTH CENTRE	103	OYO/OGN/PUB/SABO TARA HEALTH CENTRE/103	42	2	3	#NULL!	20	1	1	2		Induction of labour Prevention of post-partum haemorrhage	0	0	1	1	#NULL!	1							10IU		10IU		10IU		10IU			99	99	99	99	99	99	99		Intravenous infusion
2019-03-13	username not found	JOKANOLA VICTOR	B. A	2019-03-13	11	OGBOMOSO NORTH	OKEELERIN PRIMARY HEALTH CENTER	9	OYO/OGN/PUB/OKEELERIN PRIMARY HEALTH CENTER/009	42	2	3	#NULL!	19	1	1	2		Prevention of post-partum haemorrhage	0	0	0	1	#NULL!	1											10IU		10IU			99	99	99	99	99	99	99
2019-03-31	username not found	OLADUNNI ABIMBOLA AMOS	WE	2019-03-25	11	IBADAN NORTHWEST	OGUNPA PRIMARY HEALTH CENTER	74	OYO/INW/PUB/OGUNPA PHC/074	42	2	3	#NULL!	13	1	1	2		Prevention of post-partum haemorrhage	0	0	0	1	#NULL!	1											10IU		10IU			99	99	99	99	99	99	99
2019-04-01	username not found	Adeyemi Kudirat	K.A	2019-03-26	11	Ibadan Northwest	Bolatife PHC	80	OYO/INW/PUB/BOLATIFE PHC/080	45	2	3	#NULL!	13	1	1	2		Stimulation of labour Augmentation of labour Induction of labour Prevention of post-partum haemorrhage	1	1	1	1	#NULL!	1	5IU		5IU		5IU		5IU		10IU		15IU		15IU		Intramuscular Intravenous push	0	1	1	0	0	0	0		Intramuscular Intravenous push
2019-03-15	username not found	JOKANOLA VICTOR	I. M	2019-03-15	11	OGBOMOSO SOUTH	PRIMARY HEALTH CENTER ILOGBO	26	OYO/OGS/PUB/PRIMARY HEALTH CENTER ILOGBO/026	38	2	3	#NULL!	10	1	1	2		Induction of labour Prevention of post-partum haemorrhage	0	0	1	1	#NULL!	1							10IU		10IU		10IU		10IU			99	99	99	99	99	99	99		Intravenous infusion
2019-04-06	username not found	OLOBADE MODUPEOLUWA ADEOLA	I.A	2019-04-04	11	ISEYIN	ELEGEDE PRIMARY HEALTH CENTRE	134	OYO/ISE/PUB/ELEGEDE PRIMARY HEALTH CENTRE/134	44	2	3	#NULL!	10	1	1	2		Prevention of post-partum haemorrhage	0	0	0	1	#NULL!	1											10IU		20IU			99	99	99	99	99	99	99
2019-04-07	username not found	OLOBADE MODUPEOLUWA ADEOLA	A.M	2019-04-04	11	ISEYIN	ELEGEDE PRIMARY HEALTH CENTRE	135	OYO/ISE/PUB/ELEGEDE PRIMARY HEALTH CENTRE/135	30	2	3	#NULL!	8	1	1	2		Prevention of post-partum haemorrhage	0	0	0	1	#NULL!	1											5IU		10IU			99	99	99	99	99	99	99
2019-04-06	username not found	OLOBADE MODUPEOLUWA ADEOLA	M.A	2019-04-04	11	ISEYIN	ELEGEDE PRIMARY HEALTH CENTRE	133	OYO/ISE/PUB/ELEGEDE PRIMARY HEALTH CENTRE/133	35	1	3	#NULL!	5	1	1	2		Prevention of post-partum haemorrhage	0	0	0	1	#NULL!	1											10IU		10IU			99	99	99	99	99	99	99
2019-03-17	username not found	Oladapo Rasaq	O.A	2019-03-16	11	Ibadan south west	Ring road state hospital	62	OYO/ISW/PUB/RING ROAD STATE HOSPITAL/062	38	2	3	#NULL!	5	1	1	2		Stimulation of labour Induction of labour Prevention of post-partum haemorrhage	1	0	1	1	#NULL!	1	2.5IU						10IU		5IU		5IU		5IU		Intramuscular	0	1	0	0	0	0	0		Intravenous infusion
2019-03-15	username not found	JOKANOLA VICTOR	O. E	2019-03-15	11	OGBOMOSO SOUTH	PRIMARY HEALTH CENTER ILOGBO	24	OYO/OGS/PUB/PRIMARY HEALTH CENTER ILOGBO/024	55	2	3	#NULL!	35	1	1	1		Induction of labour Prevention of post-partum haemorrhage	0	0	1	1	#NULL!	1							10IU		10IU		10IU		10IU			99	99	99	99	99	99	99		Intravenous infusion
2019-04-07	username not found	OLOBADE MODUPEOLUWA ADEOLA	A.E	2019-04-04	11	ISEYIN	AWIDERE HOSPITAL	140	OYO/ISE/PVT/AWIDERE HOSPITAL/140	27	1	3	#NULL!	3	2	1	1		Prevention of post-partum haemorrhage	0	0	0	1	#NULL!	1											20IU		15IU			99	99	99	99	99	99	99
2019-03-29	username not found	Dr Malami Muhammad Bello	ADI	2019-03-27	12	WAMAKKO	PHC BINI	78	SOK/WAM/PUB/PHC BINI/078	47	2	3	#NULL!	28	1	1	4	When need arise	Prevention of post-partum haemorrhage	0	0	0	1	#NULL!	1											10IU		20IU			99	99	99	99	99	99	99
2019-03-29	username not found	Dr Malami Muhammad Bello	MI	2019-03-27	12	WAMAKKO	PHC BINI	76	SOK/WAM/PUB/PHC BINI/076	41	2	3	#NULL!	17	1	1	4	When need arise	Augmentation of labour Prevention of post-partum haemorrhage	0	1	0	1	#NULL!	1			10IU		10IU						10IU		20IU			99	99	99	99	99	99	99
2019-03-24	username not found	Dr Malami Muhammad Bello	HI	2019-03-21	12	WAMAKKO	PHC GUIWA	55	SOK/WAM/PUB/PHC GUIWA /055	30	2	3	#NULL!	6	1	1	4	When needed	Prevention of post-partum haemorrhage	0	0	0	1	#NULL!	1											10IU		10IU			99	99	99	99	99	99	99
2019-04-10	username not found	Dr Malami Muhammad Bello	AL	2019-04-08	12	SOKOTO SOUTH	GODIYA HOSPITAL SOKOTO	143	SOK/SKS/PVT/GODIYA HOSPITAL /143	22	1	3	#NULL!	3	2	1	4	When necessary	Prevention of post-partum haemorrhage	0	0	0	1	#NULL!	1											10IU		10IU			99	99	99	99	99	99	99
2019-03-15	username not found	Dr Hudu Garba Illo	JM	2019-03-14	12	Gwadabawa	PHC Ranganda	2	SOK/GWA/PUB/PHC RANGANDA/002	40	2	3	#NULL!	20	1	1	3		Prevention of post-partum haemorrhage	0	0	0	1	#NULL!	1											10IU		10IU			99	99	99	99	99	99	99
2019-03-19	username not found	Dr Hudu Garba Illo	AM	2019-03-19	12	Gwadabawa	PHC CHIMMOLA	41	SOK/GWA/PUB/PHC CHIMMOLA/041	57	1	3	#NULL!	15	1	1	3		Augmentation of labour Prevention of post-partum haemorrhage	0	1	0	1	#NULL!	2			10IU		20IU						10IU		10IU			99	99	99	99	99	99	99
2019-04-06	username not found	Dr Hudu Garba Illo	AAA	2019-03-29	12	Sokoto South	PHC MINANATA	121	SOK/SOK SOUTH/PUB/PHC MINANATA/121	32	1	3	#NULL!	14	1	1	3		Prevention of post-partum haemorrhage	0	0	0	1	#NULL!	1											10IU		10IU			99	99	99	99	99	99	99
2019-04-06	username not found	Dr Hudu Garba Illo	FAD	2019-04-01	12	Sokoto South	PHC GIDAN DAHALA	130	SOK/SOK SOUTH/PUB/PHC GIDAN DAHALA/130	40	2	3	#NULL!	13	1	1	3		Prevention of post-partum haemorrhage	0	0	0	1	#NULL!	1											10IU		5IU			99	99	99	99	99	99	99
2019-03-21	username not found	Dr Hudu Garba Illo	JH	2019-03-19	12	Gwadabawa	PHC TAMBA GARKA	43	SOK/GWA/PUB/PHC TAMBA GARKA/043	35	2	3	#NULL!	10	1	1	3		Prevention of post-partum haemorrhage	0	0	0	1	#NULL!	2											10IU		10IU			99	99	99	99	99	99	99
2019-03-16	username not found	Dr Hudu Garba Illo	NA	2019-03-14	12	Gwadabawa	PHC Gwadabawa	7	SOK/GWA/PUB/PHC GWADABAWA /007	39	1	3	#NULL!	10	1	1	3		Prevention of post-partum haemorrhage	0	0	0	1	#NULL!	2											10IU		5IU			99	99	99	99	99	99	99
2019-04-07	username not found	Dr Malami Muhammad Bello	IB	2019-04-04	12	SOKOTO SOUTH	PRIMARY HEALTH CLINIC SHEIKH GUMMI	131	SOK/SKS/PUB/PHC SHEIKH GUMMI /131	32	1	3	#NULL!	8	1	1	3		Prevention of post-partum haemorrhage	0	0	0	1	#NULL!	2											10IU		10IU			99	99	99	99	99	99	99
2019-03-23	username not found	Dr Malami Muhammad Bello	MTB	2019-03-19	12	DANGE-SHUNI	PHC RIKINA	47	SOK/DGS/PUB/PHC RIKINA/047	22	1	3	#NULL!	7	1	1	3		Stimulation of labour Induction of labour Prevention of post-partum haemorrhage	1	0	1	1	#NULL!	1	5IU						5IU		5IU		5IU		10IU		Intravenous infusion	0	0	0	1	0	0	0		Intravenous infusion
2019-03-23	username not found	Dr Hudu Garba Illo	SA	2019-03-21	12	Wamako	PPHC WAMAKO	61	SOK/WAM/PUB/PHC WAMAKO/061	30	2	3	#NULL!	7	1	1	3		Prevention of post-partum haemorrhage	0	0	0	1	#NULL!	2											20IU		20IU			99	99	99	99	99	99	99
2019-03-19	username not found	Dr Hudu Garba Illo	BG	2019-03-18	12	Gwadabawa	PHC GIGANE	33	SOK/GWA/PUB/PHC GIGANE/033	34	1	3	#NULL!	7	1	1	3		Prevention of post-partum haemorrhage	0	0	0	1	#NULL!	2											10IU		10IU			99	99	99	99	99	99	99
2019-04-11	username not found	Dr Malami Muhammad Bello	AOG	2019-04-08	12	DANGE-SHUNI	BANGA NANGE DISPENSARY	155	SOK/DGS/PUB/BANGA NANGE DISP/155	30	2	3	#NULL!	5	1	1	3		Stimulation of labour Augmentation of labour Induction of labour Prevention of post-partum haemorrhage	1	1	1	1	#NULL!	1	10IU		10IU		10IU		10IU		10IU		10IU		10IU		Intramuscular Intravenous infusion	0	1	0	1	0	0	0		Intravenous infusion
2019-03-23	username not found	Dr Malami Muhammad Bello	SL	2019-03-19	12	DANGE-SHUNI	PHC RIKINA	48	SOK/DGS/PUB/PHC RIKINA/048	26	2	3	#NULL!	3	1	1	3		Augmentation of labour Prevention of post-partum haemorrhage	0	1	0	1	#NULL!	1			5IU		5IU						5IU		10IU			99	99	99	99	99	99	99
2019-04-06	username not found	Dr Malami Muhammad Bello	SDT	2019-04-01	12	SOKOTO SOUTH	PRIMARY HEALTH CLINIC YAR'AKIJA	107	SOK/SKS/PUB/PHC YAR'AKIJA /107	27	2	3	#NULL!	3	1	1	3		Prevention of post-partum haemorrhage	0	0	0	1	#NULL!	2											10IU		10IU			99	99	99	99	99	99	99
2019-04-06	username not found	Dr Malami Muhammad Bello	AL	2019-04-01	12	SOKOTO SOUTH	PRIMARY HEALTH CLINIC ALIYU JODI	109	SOK/AKS/PUB/PHC ALIYU JODI /109	23	1	3	#NULL!	2	1	1	3		Prevention of post-partum haemorrhage	0	0	0	1	#NULL!	2											10IU		10IU			99	99	99	99	99	99	99
2019-03-27	username not found	Dr Hudu Garba Illo	MU	2019-03-26	12	Wamako	Wamako clinic	85	SOK/WAM/PRT/WAMAKO CLINIC /085	23	1	3	#NULL!	2	2	1	3		Prevention of post-partum haemorrhage	0	0	0	1	#NULL!	1											10IU		10IU			99	99	99	99	99	99	99
2019-04-11	username not found	Dr Malami Muhammad Bello	DSD	2019-04-08	12	DANGE-SHUNI	BANGA NANGE DISPENSARY	156	SOK/DGS/PUB/BANGA NANGE DISP /156	24	1	3	#NULL!	2	1	1	3		Stimulation of labour Augmentation of labour Induction of labour Prevention of post-partum haemorrhage	1	1	1	1	#NULL!	1	10IU		10IU		10IU		10IU		10IU		10IU		10IU		Intramuscular Intravenous infusion	0	1	0	1	0	0	0		Intravenous infusion
2019-04-10	username not found	Dr Malami Muhammad Bello	ASD	2019-04-09	12	DANGE-SHUNI	PRIMARY HEALTH CENTER DABAGIN ARDO	150	SOK/DGS/PUB/PHC DABAGI /150	28	1	3	#NULL!	2	1	1	3		Stimulation of labour Augmentation of labour Induction of labour Prevention of post-partum haemorrhage	1	1	1	1	#NULL!	1	10IU		10IU		10IU		10IU		10IU		10IU		10IU		Intramuscular Intravenous infusion	0	1	0	1	0	0	0		Intravenous infusion
2019-03-16	username not found	Dr Hudu Garba Illo	HM	2019-03-15	12	Gwadabawa	PHC CHANCHA	12	SOK/GWA/PUB/PHC CHANCHA/012	49	1	3	#NULL!	31	1	1	2		Augmentation of labour Prevention of post-partum haemorrhage	0	1	0	1	#NULL!	2			10IU		5IU						20IU		20IU			99	99	99	99	99	99	99
2019-03-19	username not found	Dr Hudu Garba Illo	MG	2019-03-19	12	Gwadabawa	PHC GIDAN KAYA	40	SOK/GWA/PUB/PHC GIDAN KAYA/040	54	1	3	#NULL!	31	1	1	2		Augmentation of labour Prevention of post-partum haemorrhage	0	1	0	1	#NULL!	2			10IU		10IU						20IU		20IU			99	99	99	99	99	99	99
2019-03-18	username not found	Dr Hudu Garba Illo	RM	2019-03-18	12	GWADABAWA	PHC GWADABAWA	29	SOK/GWA/PUB/PHC GWADABAWA /029	40	2	3	#NULL!	16	1	1	2		Augmentation of labour Prevention of post-partum haemorrhage	0	1	0	1	#NULL!	2			10IU		20IU						20IU		20IU			99	99	99	99	99	99	99
2019-03-19	username not found	Dr Malami Muhammad Bello	WMK	2019-03-18	12	DANGE-SHUNI	SHUNI DISPENSARY	29	SOK/DGS/PUB/SHUNI DISP/029	35	2	3	#NULL!	15	1	1	2		Induction of labour Prevention of post-partum haemorrhage	0	0	1	1	#NULL!	1							5IU		10IU		10IU		20IU			99	99	99	99	99	99	99		Intramuscular Intravenous infusion
2019-03-23	username not found	Dr Hudu Garba Illo	AA	2019-03-21	12	Gwadabawa	PHC CHIMMOLA	66	SOK/GWA/PUB/PHC CHIMMOLA/066	38	2	3	#NULL!	13	1	1	2		Augmentation of labour Prevention of post-partum haemorrhage	0	1	0	1	#NULL!	1			5IU		10IU						10IU		10IU			99	99	99	99	99	99	99
2019-04-08	username not found	Dr Hudu Garba Illo	JA	2019-04-08	12	Wamako	PHC GUMBI	168	SOK/WAMAKO/PUB/PHC GUMBI/168	33	2	3	#NULL!	11	1	1	2		Prevention of post-partum haemorrhage	0	0	0	1	#NULL!	2											10IU		10IU			99	99	99	99	99	99	99
2019-03-16	username not found	Dr Hudu Garba Illo	US	2019-03-18	12	Gwadabawa	PHC GWADABAWA	28	SOK/GWA/PUB/PHC GWADABAWA /028	47	2	3	#NULL!	10	1	1	2		Prevention of post-partum haemorrhage	0	0	0	1	#NULL!	2											20IU		20IU			99	99	99	99	99	99	99
2019-03-18	username not found	Dr Hudu Garba Illo	BA	2019-03-18	12	Gwadabawa	PHC MELI	31	SOK/GWA/PUB/PHC MELI/032	35	1	3	#NULL!	9	1	1	2		Prevention of post-partum haemorrhage	0	0	0	1	#NULL!	1											10IU		10IU			99	99	99	99	99	99	99
2019-03-16	username not found	Dr Hudu Garba Illo	IA	2019-03-15	12	Gwadabawa	PHC CHANCHA	11	SOK/GWA/PUB/PHC CHANCHA	35	1	3	#NULL!	8	1	1	2		Augmentation of labour Prevention of post-partum haemorrhage	0	1	0	1	#NULL!	2			10IU		10IU						20IU		20IU			99	99	99	99	99	99	99
2019-03-18	username not found	Dr Hudu Garba Illo	KA	2019-03-18	12	Gwadabawa	PHC MELI	32	SOK/GWA/PUB/PHC MELI/032	34	1	3	#NULL!	7	1	1	2		Prevention of post-partum haemorrhage	0	0	0	1	#NULL!	2											10IU		10IU			99	99	99	99	99	99	99
2019-03-23	username not found	Dr Hudu Garba Illo	MA	2019-03-21	12	Gwadabawa	PHC DAN ABBA	71	SOK/GWA/PUB/OHC DAN ABBA/071	34	1	3	#NULL!	7	1	1	2		Prevention of post-partum haemorrhage	0	0	0	1	#NULL!	1											10IU		20IU			99	99	99	99	99	99	99
2019-03-23	username not found	Dr Hudu Garba Illo	SI	2019-03-21	12	Wamako	Kalambaina dispensary	59	SOK/WAM/PUB/LALMBAINA DISP. /059	27	2	3	#NULL!	5	1	1	2		Augmentation of labour Prevention of post-partum haemorrhage	0	1	0	1	#NULL!	1			20IU		10IU						10IU		10IU			99	99	99	99	99	99	99
2019-03-18	username not found	Dr Hudu Garba Illo	HM	2019-03-18	12	Gwadabawa	PHC MELI	30	SOK/GWA/PUB/PHC MELI/030	26	2	3	#NULL!	4	1	1	2		Augmentation of labour Prevention of post-partum haemorrhage	0	1	0	1	#NULL!	2			10IU		10IU						10IU		10IU			99	99	99	99	99	99	99
2019-03-25	username not found	Dr Hudu Garba Illo	BI	2019-03-25	12	Wamako	Wamako clinic	78	SOK/WAM/PRT/WAMAKO CLINIC/078	25	2	3	#NULL!	3	2	1	2		Augmentation of labour Prevention of post-partum haemorrhage	0	1	0	1	#NULL!	1			10IU		10IU						10IU		10IU			99	99	99	99	99	99	99
2019-04-11	username not found	Dr Malami Muhammad Bello	ZK	2019-04-10	12	TAMBUWAL	MODEL PRIMARY HEALTH CENTER ALASAN	171	SOK/TAM/PUB/MPHC ALASAN	25	2	3	#NULL!	3	1	1	2		Augmentation of labour Prevention of post-partum haemorrhage	0	1	0	1	#NULL!	2			10IU		10IU						10IU		10IU			99	99	99	99	99	99	99
2019-04-05	username not found	Dr Hudu Garba Illo	L I J	2019-04-01	12	Sokoto South	PHC GIDAN DAHALA	115	SOK/SOK SOUTH/PUB/PHC GIDAN DAHALA/115	33	2	3	#NULL!	3	1	1	2		Prevention of post-partum haemorrhage	0	0	0	1	#NULL!	1											10IU		10IU			99	99	99	99	99	99	99
2019-03-19	username not found	Dr Hudu Garba Illo	FJ	2019-03-19	12	Gwadabawa	PHC GIDAN KAYA	39	SOK/GWA/PUB/PHC GIDAN KAYA/039	25	2	3	#NULL!	2	1	1	2		Prevention of post-partum haemorrhage	0	0	0	1	#NULL!	2											10IU		20IU			99	99	99	99	99	99	99
2019-03-26	username not found	Dr Malami Muhammad Bello	AUI	2019-03-25	12	WAMAKKO	PHC KASARAWA	63	SOK/WAM/PUB/PHC KASARAWA/063	52	2	3	#NULL!	33	1	1	1		Stimulation of labour Prevention of post-partum haemorrhage	1	0	0	1	#NULL!	1	10IU										10IU		10IU		Intramuscular Intravenous push	0	1	1	0	0	0	0
2019-04-10	username not found	Dr Malami Muhammad Bello	SM	2019-04-09	12	DANGE-SHUNI	GAJARA DISPENSARY	146	SOK/DGS/PUB/GAJARA DISP/146	41	1	3	#NULL!	25	1	1	1		Augmentation of labour Prevention of post-partum haemorrhage	0	1	0	1	#NULL!	2			10IU		20IU						10IU		20IU			99	99	99	99	99	99	99
2019-04-07	username not found	Dr Malami Muhammad Bello	DMT	2019-04-04	12	SOKOTO SOUTH	PRIMARY HEALTH CLINIC SHEIKH GUMMI	132	SOK/SKS/PUB/PHC SHEIKH GUMMI /132	51	1	3	#NULL!	25	1	1	1		Augmentation of labour Prevention of post-partum haemorrhage	0	1	0	1	#NULL!	1			5IU		5IU						10IU		10IU			99	99	99	99	99	99	99
2019-04-11	username not found	Dr Malami Muhammad Bello	SR	2019-04-10	12	TAMBUWAL	MODEL PRIMARY HEALTH CENTER ALASAN	174	SOK/TAM/PUB/MPHC ALASAN /174	53	1	3	#NULL!	25	1	1	1		Prevention of post-partum haemorrhage	0	0	0	1	#NULL!	3											10IU		10IU			99	99	99	99	99	99	99
2019-04-06	username not found	Dr Hudu Garba Illo	ZG	2019-03-29	12	sokoto South	PHC DALLATU	118	SOK/SOK SOUTH/PUB/PHC DALLATU	44	2	3	#NULL!	20	1	1	1		Augmentation of labour Prevention of post-partum haemorrhage	0	1	0	1	#NULL!	1			10IU		10IU						5IU		5IU			99	99	99	99	99	99	99
2019-04-10	username not found	Dr Hudu Garba Illo	KM	2019-04-10	12	Tambuwal	PHC JABO	173	SOK/TAMBUWAL/PUB/PHC JABO/173	40	2	3	#NULL!	18	1	1	1		Prevention of post-partum haemorrhage	0	0	0	1	#NULL!	2											10IU		10IU			99	99	99	99	99	99	99
2019-03-19	username not found	Dr Hudu Garba Illo	AM	2019-03-18	12	Gwadabawa	PHC ASARA	36	SOK/GWA/PUB/PHC ASARA/036	40	2	3	#NULL!	17	1	1	1		Prevention of post-partum haemorrhage	0	0	0	1	#NULL!	2											10IU		10IU			99	99	99	99	99	99	99
2019-03-19	username not found	Dr Hudu Garba Illo	DP	2019-03-19	12	Gwadabawa	PHC GIDAN KAYA	38	SOK/GWA/PUB/PHC GIDAN KAYA/038	38	2	3	#NULL!	15	1	1	1		Augmentation of labour Prevention of post-partum haemorrhage	0	1	0	1	#NULL!	2			10IU		10IU						10IU		10IU			99	99	99	99	99	99	99
2019-03-26	username not found	Dr Malami Muhammad Bello	YA	2019-03-25	12	WAMAKKO	PHC KASARAWA	65	SOK/WAM/PUB/PHC KASARAWA/065	35	1	3	#NULL!	13	1	1	1		Stimulation of labour Prevention of post-partum haemorrhage	1	0	0	1	#NULL!	2	10IU										10IU		10IU		Intramuscular Intravenous push	0	1	1	0	0	0	0
2019-04-11	username not found	Dr Malami Muhammad Bello	ZA	2019-04-10	12	TAMBUWAL	MODEL PRIMARY HEALTH CENTER ALASAN	173	SOK/TAM/PUB/MPHC ALASAN /173	35	2	3	#NULL!	12	1	1	1		Augmentation of labour Prevention of post-partum haemorrhage	0	1	0	1	#NULL!	2			10IU		10IU						10IU		10IU			99	99	99	99	99	99	99
2019-04-10	username not found	Dr Malami Muhammad Bello	AOP	2019-04-09	12	DANGE-SHUNI	PRIMARY HEALTH CENTER DABAGIN ARDO	152	SOK/DGS/PUB/PHC DABAGI /152	26	2	3	#NULL!	10	1	1	1		Stimulation of labour Augmentation of labour Induction of labour Prevention of post-partum haemorrhage	1	1	1	1	#NULL!	1	10IU		10IU		10IU		10IU		10IU		10IU		10IU		Intramuscular Intravenous infusion	0	1	0	1	0	0	0		Intravenous infusion
2019-04-06	username not found	Dr Hudu Garba Illo	HM	2019-03-29	12	Sokoto South	PHC DALLATU	119	SOK/SOK SOUTH/PUB/PHC DALLATU/119	30	2	3	#NULL!	8	1	1	1		Augmentation of labour Prevention of post-partum haemorrhage	0	1	0	1	#NULL!	2			10IU		10IU						5IU		10IU			99	99	99	99	99	99	99
2019-03-23	username not found	Dr Hudu Garba Illo	DM	2019-03-21	12	Gwadabawa	PHC CHIMMOLA	69	SOK/GWA/PUB/PHC CHIMMOLA/069	32	2	3	#NULL!	7	1	1	1		Augmentation of labour Prevention of post-partum haemorrhage	0	1	0	1	#NULL!	1			10IU		10IU						10IU		10IU			99	99	99	99	99	99	99
2019-04-06	username not found	Dr Hudu Garba Illo	AR	2019-03-29	12	Sokoto south	PHC DALLATU	117	SOK/SOK SOUTH/PUB/PHC DALLATU/117	35	2	3	#NULL!	7	1	1	1		Augmentation of labour Prevention of post-partum haemorrhage	0	1	0	1	#NULL!	2			10IU		10IU						5IU		10IU			99	99	99	99	99	99	99
2019-04-10	username not found	Dr Hudu Garba Illo	MM	2019-04-10	12	Tambuwal	PHC JABO	172	SOK/TAMBUWAL/PUB/PJC JABO/172	28	2	3	#NULL!	3	1	1	1		Prevention of post-partum haemorrhage	0	0	0	1	#NULL!	2											10IU		10IU			99	99	99	99	99	99	99
2019-04-10	username not found	Dr Hudu Garba Illo	ST	2019-04-10	12	Tambuwal	PHC JABO	171	SOK/TAMBUWAL/PUB/PHC JABO/171	29	2	3	#NULL!	3	1	1	1		Prevention of post-partum haemorrhage	0	0	0	1	#NULL!	2											10IU		10IU			99	99	99	99	99	99	99
2019-04-07	username not found	Dr Malami Muhammad Bello	RUA	2019-04-02	12	SOKOTO SOUTH	PRIMARY HEALTH CLINIC TURAKI	123	SOK/SKS/PUB/PHC TURAKI /123	24	1	3	#NULL!	2	1	1	1		Prevention of post-partum haemorrhage	0	0	0	1	#NULL!	1											10IU		10IU			99	99	99	99	99	99	99
2019-04-10	username not found	Dr Malami Muhammad Bello	AMR	2019-04-08	12	DANGE-SHUNI	PRIMARY HEALTH CENTER DABAGIN ARDO	145	SOK/DGS/PUB/PHC DABAGI /145	27	2	3	#NULL!	1	1	1	1		Prevention of post-partum haemorrhage	0	0	0	1	#NULL!	2											10IU		20IU			99	99	99	99	99	99	99
2019-03-17	username not found	Dr.Sulaiman Lawan	H.G	2019-03-17	2	BAU	PUBLIC	6	BAU/BAU/PUB/PHC GANJUWA/006	34	2	3	#NULL!	11	1	1	4	Occasionally	Stimulation of labour Augmentation of labour Induction of labour Prevention of post-partum haemorrhage	1	1	1	1	#NULL!	1	10IU		10IU		10IU		10IU		10IU		10IU		10IU		Intravenous infusion	0	0	0	1	0	0	0		Intravenous infusion
2019-04-10	username not found	UGWUANYI VIRGINUS	E . E	2019-04-08	4	ABAKALIKI	AGBAJA UNUHU HEALTH CENTRE ABAKALIKI	80	EBY/ ABK/ PUB/ PHC AGBAJA UNUHU/ 080	38	2	3	#NULL!	15	1	1	3		Induction of labour Prevention of post-partum haemorrhage	0	0	1	1	#NULL!	2							5IU		5IU		5IU		5IU			99	99	99	99	99	99	99		Intravenous infusion
2019-03-23	username not found	Imoisi Ese	Y.J	2019-03-13	5	Ikere	Public	16	EKT/IKT/PUB/BASIC HEALTH CENTER/016	49	2	3	#NULL!	17	1	1	3		Prevention of post-partum haemorrhage	0	0	0	1	#NULL!	2											Others	2.5IU	5IU			99	99	99	99	99	99	99
2019-03-23	username not found	Imoisi Ese	R.A	2019-03-13	5	Ikere	Public	17	EKT/IKE/PUB/BASIC HEALTH CENTER/017	39	2	3	#NULL!	7	1	1	3		Prevention of post-partum haemorrhage	0	0	0	1	#NULL!	2											5IU		5IU			99	99	99	99	99	99	99
2019-04-11	username not found	Yusuf Abubakar usman	K I	2019-04-04	6	GOMBE	FAMILY SUPPORT PHCC	174	GOM/GOM/PUB/FAMILY SUPPORT PHC/174	36	2	3	#NULL!	12	1	1	1		Stimulation of labour Augmentation of labour Prevention of post-partum haemorrhage	1	1	0	1	#NULL!	1	10IU		5IU		5IU						20IU		20IU		Intramuscular	0	1	0	0	0	0	0
2019-03-20	username not found	Yusuf Abubakar usman	Z K	2019-03-19	6	Gombe	KUMBIYA KUMBIYA PHCC	41	GOM/GOM/PUB/KUMBIYA KUMBIYA PHCC/041	27	2	3	#NULL!	5	1	1	1		Augmentation of labour Prevention of post-partum haemorrhage	0	1	0	1	#NULL!	1			10IU		10IU						10IU		10IU			99	99	99	99	99	99	99
2019-04-05	username not found	UDEARIRY NNAEMEKA	DCO	2019-04-04	7	OKIGWE	NDIOGBUONYEOMA HEALTH CENTRE	167	IMO/OKG/PUB/NDIOGBUONYEOMA HEALTH CENTRE/167	51	2	3	#NULL!	13	1	1	4	PRN	Augmentation of labour Induction of labour Prevention of post-partum haemorrhage	0	1	1	1	#NULL!	2			5IU		5IU		5IU		5IU		10IU		10IU			99	99	99	99	99	99	99		Intravenous infusion
2019-03-26	username not found	Gerald Igwemadu	MG	2019-03-18	9	Akwanga	PHC Township	203	NAS/AKW/PUB/ PHC Township/203	42	1	3	#NULL!	4	1	1	4	PRN	Stimulation of labour Augmentation of labour Induction of labour Prevention of post-partum haemorrhage	1	1	1	1	#NULL!	1	5IU		5IU		10IU		5IU		10IU		20IU		Others	50 iu	Intramuscular Intravenous push Intravenous infusion	0	1	1	1	0	0	0		Intravenous push
2019-04-08	username not found	Okoronkwo Nnenna	RA	2019-04-02	9	Karu	Primary Healthcare Center Koroduma	309	NAS/KAR/PUB/PHC KORODUMA/309	44	2	3	#NULL!	14	1	1	3		Prevention of post-partum haemorrhage	0	0	0	1	#NULL!	2											5IU		10IU			99	99	99	99	99	99	99
2019-04-12	username not found	Gerald Igwemadu	Z.U.	2019-04-08	9	Karu	Marina hospital Masaka	349	NAS/KAR/PVT/Marina hosp/349	38	2	2	#NULL!	12	2	1	2		Augmentation of labour Prevention of post-partum haemorrhage	0	1	0	1	#NULL!	1			15U		10IU						10IU		10IU			99	99	99	99	99	99	99
2019-04-08	username not found	Okoronkwo Nnenna	CY	2019-04-02	9	Karu	Primary Healthcare Center Koroduma	308	NAS/KAR/PUB/PHC KORODUMA/308	41	2	3	#NULL!	14	1	1	2		Prevention of post-partum haemorrhage	0	0	0	1	#NULL!	1											10IU		10IU			99	99	99	99	99	99	99
2019-04-07	username not found	Gerald Igwemadu	Q.U.	2019-04-03	9	Karu	PHC Nyanya gwandara	299	NAS/KAR/PUB/PHC N-gwandara/299	37	2	3	#NULL!	20	1	1	1		Prevention of post-partum haemorrhage	0	0	0	1	#NULL!	1											10IU		10IU			99	99	99	99	99	99	99
2019-03-27	username not found	Alabi Tobiloba	B.M	2019-03-26	11	ATIBA	OKEOLOLA PRIMARY HEALTH CENTRE	107	OYO/ATI/PUB/OKEOLOLA/107	25	2	3	#NULL!	5	1	1	4	When needed	Prevention of post-partum haemorrhage	0	0	0	1	#NULL!	1											5IU		5IU			99	99	99	99	99	99	99
2019-03-27	username not found	Alabi Tobiloba	A.O	2019-03-26	11	ATIBA	OKEOLOLA PRIMARY HEALTH CENTRE	106	OYO/ATI/PUB/OKEOLOLA/106	32	2	3	#NULL!	5	1	1	4	When needed	Prevention of post-partum haemorrhage	0	0	0	1	#NULL!	1											5IU		5IU			99	99	99	99	99	99	99
2019-03-27	username not found	Alabi Tobiloba	T.S	2019-03-26	11	ATIBA	OKEOLOLA PRIMARY HEALTH CENTRE	108	OYO/ATI/PUB/OKEOLOLA/108	24	2	3	#NULL!	3	1	1	4	When needed	Prevention of post-partum haemorrhage	0	0	0	1	#NULL!	1											5IU		5IU			99	99	99	99	99	99	99
2019-04-01	username not found	OLADUNNI ABIMBOLA AMOS	AT	2019-03-25	11	IBADAN NORTHWEST	ORI ERU PRIMARY HEALTH CENTER	80	OYO/INW/PUB/ORI ERU PHC/080	50	2	3	#NULL!	26	1	1	2		Stimulation of labour Augmentation of labour Induction of labour Prevention of post-partum haemorrhage	1	1	1	1	#NULL!	1	10IU		10IU		5IU		10IU		20IU		10IU		10IU		Intramuscular Intravenous infusion	0	1	0	1	0	0	0		Intramuscular Intravenous infusion
2019-03-26	username not found	Alabi Tobiloba	F.S	2019-03-25	11	OYO EAST	ARAROMI PRIMARY HEALTH CENTRE	100	OYO/OYE/PUB/ARAROMI/100	37	2	3	#NULL!	9	1	1	2		Prevention of post-partum haemorrhage	0	0	0	1	#NULL!	1											10IU		10IU			99	99	99	99	99	99	99
2019-03-21	username not found	Alabi Tobiloba	B.O	2019-03-18	11	OYO EAST	MODEKE PRIMARY HEALTH CENTRE	38	OYO/OYE/PUB/MODEKE/038	48	2	3	#NULL!	20	1	1	1		Prevention of post-partum haemorrhage	0	0	0	1	#NULL!	2											10IU		10IU			99	99	99	99	99	99	99
2019-03-26	username not found	Alabi Tobiloba	Y.T	2019-03-25	11	OYO EAST	ARAROMI PRIMARY HEALTH CENTRE	99	OYO/OYE/PUB/ARAROMI/099	34	2	3	#NULL!	7	1	1	1		Prevention of post-partum haemorrhage	0	0	0	1	#NULL!	1											10IU		10IU			99	99	99	99	99	99	99
2019-04-06	username not found	Dr Malami Muhammad Bello	HA	2019-04-02	12	SOKOTO SOUTH	SULTAN ABUBAKAR COLLEGE MODEL CLINIC	116	SOK/SKS/PUB/SAC MODEL CLINIC /116	32	1	3	#NULL!	8	1	1	4	As required	Augmentation of labour Prevention of post-partum haemorrhage	0	1	0	1	#NULL!	1			5IU		10IU						5IU		10IU			99	99	99	99	99	99	99
2019-03-19	username not found	Dr Malami Muhammad Bello	SI	2019-03-18	12	DANGE-SHUNI	PHC DANGE	33	SOK/DGS/PUB/PHC DANGE/033	30	1	3	#NULL!	5	1	1	4	As required	Prevention of post-partum haemorrhage	0	0	0	1	#NULL!	1											10IU		10IU			99	99	99	99	99	99	99
2019-03-19	username not found	Dr Malami Muhammad Bello	SI	2019-03-18	12	DANGE-SHUNI	PHC DANGE	33	SOK/DGS/PUB/PHC DANGE/033	30	1	3	#NULL!	5	1	1	4	As required	Prevention of post-partum haemorrhage	0	0	0	1	#NULL!	1											10IU		10IU			99	99	99	99	99	99	99
2019-03-20	username not found	Dr Malami Muhammad Bello	JA	2019-03-19	12	DANGE-SHUNI	PHC KWANNAWA	40	SOK/DGS/PUB/PHC KWANNAWA/040	28	2	3	#NULL!	3	1	1	4	It defense	Prevention of post-partum haemorrhage	0	0	0	1	#NULL!	1											10IU		10IU			99	99	99	99	99	99	99
2019-04-07	username not found	Dr Malami Muhammad Bello	AA	2019-04-04	12	SOKOTO SOUTH	PRIMARY HEALTH CLINIC SHEIKH GUMMI	129	SOK/SKS/PUB/PHC SHEIKH GUMMI /129	45	2	3	#NULL!	22	1	1	3		Prevention of post-partum haemorrhage	0	0	0	1	#NULL!	2											10IU		10IU			99	99	99	99	99	99	99
2019-04-07	username not found	Dr Hudu Garba Illo	HA	2019-04-02	12	Sokoto South	Gidan Masau disp	144	SOK/SOK SOUTH/PUB/GIDAN MASAU DISP/144	32	2	3	#NULL!	8	1	1	3		Prevention of post-partum haemorrhage	0	0	0	1	#NULL!	2											10IU		10IU			99	99	99	99	99	99	99
2019-04-07	username not found	Dr Hudu Garba Illo	AS	2019-04-02	12	Sokoto South	Mana Tudu disp	151	SOK/SOK SOUTH/PUB/MANA TUDU DISP/151	34	2	3	#NULL!	7	1	1	3		Prevention of post-partum haemorrhage	0	0	0	1	#NULL!	2											10IU		10IU			99	99	99	99	99	99	99
2019-04-07	username not found	Dr Malami Muhammad Bello	MM	2019-04-04	12	SOKOTO SOUTH	PRIMARY HEALTH CLINIC SHEIKH GUMMI	130	SOK/SKS/PUB/PHC SHEIKH GUMMI /130	35	2	3	#NULL!	7	1	1	3		Prevention of post-partum haemorrhage	0	0	0	1	#NULL!	2											10IU		10IU			99	99	99	99	99	99	99
2019-03-16	username not found	Dr Hudu Garba Illo	MU	2019-03-15	12	Gwadabawa	PHC CHANCHA	10	SOK/GWA/PUB/PHC CHANCHA/010	30	2	3	#NULL!	5	1	1	3		Augmentation of labour Prevention of post-partum haemorrhage	0	1	0	1	#NULL!	2			20IU		10IU						10IU		10IU			99	99	99	99	99	99	99
2019-04-07	username not found	Dr Hudu Garba Illo	FM	2019-04-02	12	Sokoto South	PHC MANA BABBA	147	SOK/SOK SOUTH/PUB/PHC MANA BABBA/147	50	2	3	#NULL!	20	1	1	2		Prevention of post-partum haemorrhage	0	0	0	1	#NULL!	1											10IU		20IU			99	99	99	99	99	99	99
2019-04-07	username not found	Dr Hudu Garba Illo	SS	2019-04-02	12	Sokoto South	Gian Masau disp	143	SOK/SOK SOUTH/PUB/GIDAN MASAU DISP/143	30	2	3	#NULL!	10	1	1	2		Prevention of post-partum haemorrhage	0	0	0	1	#NULL!	2											10IU		10IU			99	99	99	99	99	99	99
2019-04-07	username not found	Dr Hudu Garba Illo	SN	2019-04-02	12	Sokoto South	PHC MANA BABBA	145	SOK/SOK SOUTH/PUB/PHC MANA BABBA/145	36	1	3	#NULL!	10	1	1	2		Prevention of post-partum haemorrhage	0	0	0	1	#NULL!	2											10IU		5IU			99	99	99	99	99	99	99
2019-04-07	username not found	Dr Hudu Garba Illo	SBB	2019-04-02	12	Sokoto South	PHC MANA BABBA	148	SOK/SOK SOUTH/PUB/PHC MANA BABBA/148	32	1	3	#NULL!	7	1	1	2		Prevention of post-partum haemorrhage	0	0	0	1	#NULL!	1											10IU		20IU			99	99	99	99	99	99	99
2019-04-11	username not found	Dr Malami Muhammad Bello	SA	2019-04-10	12	TAMBUWAL	PRIMARY HEALTH CENTER TAMBUWAL	185	SOK/TAM/PUB/PHC TAMBUWAL /185	36	1	3	#NULL!	6	1	1	2		Augmentation of labour Prevention of post-partum haemorrhage	0	1	0	1	#NULL!	1			10IU		20IU						10IU		20IU			99	99	99	99	99	99	99
2019-04-11	username not found	Dr Malami Muhammad Bello	AH	2019-04-10	12	TAMBUWAL	PRIMARY HEALTH CENTER TAMBUWAL	184	SOK/TAM/PUB/PHC TAMBUWAL /184	26	1	3	#NULL!	2	1	1	2		Augmentation of labour Prevention of post-partum haemorrhage	0	1	0	1	#NULL!	1			10IU		20IU						10IU		20IU			99	99	99	99	99	99	99
2019-04-11	username not found	Dr Malami Muhammad Bello	AM	2019-04-09	12	DANGE-SHUNI	TSEFE DISPENSARY	157	SOK/DGS/PUB/TSEFE DISP/157	40	1	3	#NULL!	14	1	1	1		Prevention of post-partum haemorrhage	0	0	0	1	#NULL!	2											10IU		15IU			99	99	99	99	99	99	99
2019-03-27	username not found	Dr Malami Muhammad Bello	ZA	2019-03-26	12	WAMAKKO	PHC KASARAWA	70	SOK/WAM/PUB/PHC KASARAWA /070	38	2	3	#NULL!	13	1	1	1		Augmentation of labour Prevention of post-partum haemorrhage	0	1	0	1	#NULL!	3			10IU		10IU						10IU		10IU			99	99	99	99	99	99	99
2019-04-09	username not found	Dr Malami Muhammad Bello	LS	2019-04-08	12	DANGE-SHUNI	MARINA DISPENSARY	139	SOK/DGS/PUB/MARINA DISP/139	39	1	3	#NULL!	10	1	1	1		Augmentation of labour Prevention of post-partum haemorrhage	0	1	0	1	#NULL!	2			10IU		10IU						10IU		10IU			99	99	99	99	99	99	99
2019-04-11	username not found	Dr Malami Muhammad Bello	RAZ	2019-04-10	12	DANGE-SHUNI	TSEFE DISPENSARY	163	SOK/DGS/PUB/TSEFE DISP /163	30	2	3	#NULL!	8	1	1	1		Prevention of post-partum haemorrhage	0	0	0	1	#NULL!	2											10IU		10IU			99	99	99	99	99	99	99
2019-04-07	username not found	Dr Hudu Garba Illo	MI	2019-04-02	12	Sokoto South	PHC MANA BABBA	146	SOK/SOK SOUTH/PUB/PHC MANA BABBA/146	32	2	3	#NULL!	7	1	1	1		Prevention of post-partum haemorrhage	0	0	0	1	#NULL!	1											10IU		10IU			99	99	99	99	99	99	99
2019-04-11	username not found	Dr Malami Muhammad Bello	JA	2019-04-05	12	DANGE-SHUNI	TUNTUBE DISPENSARY	153	SOK/DGS/PUB/TUNTUBE	28	2	3	#NULL!	6	1	1	1		Prevention of post-partum haemorrhage	0	0	0	1	#NULL!	2											10IU		10IU			99	99	99	99	99	99	99
2019-04-11	username not found	Dr Malami Muhammad Bello	BD	2019-04-10	12	DANGE-SHUNI	PRIMARY HEALTH CENTER GIDAN KURA	161	SOK/DGS/PUB/PHC GIDAN KURA /161	30	1	3	#NULL!	6	1	1	1		Prevention of post-partum haemorrhage	0	0	0	1	#NULL!	2											10IU		10IU			99	99	99	99	99	99	99
2019-04-11	username not found	Dr Malami Muhammad Bello	YA	2019-04-09	12	DANGE-SHUNI	PRIMARY HEALTH CENTER GIDAN KURA	158	SOK/DGS/PUB/PHC GIDAN KURA /158	38	1	3	#NULL!	6	1	1	1		Prevention of post-partum haemorrhage	0	0	0	1	#NULL!	2											10IU		10IU			99	99	99	99	99	99	99
2019-04-11	username not found	Dr Malami Muhammad Bello	YA	2019-04-09	12	DANGE-SHUNI	PRIMARY HEALTH CENTER GIDAN KURA	158	SOK/DGS/PUB/PHC GIDAN KURA /158	38	1	3	#NULL!	6	1	1	1		Prevention of post-partum haemorrhage	0	0	0	1	#NULL!	2											10IU		10IU			99	99	99	99	99	99	99
2019-04-11	username not found	Dr Malami Muhammad Bello	MA	2019-04-10	12	DANGE-SHUNI	PRIMARY HEALTH CENTER GIDAN KURA	160	SOK/DGS/PUB/PHC GIDAN KURA /160	39	1	3	#NULL!	5	1	1	1		Prevention of post-partum haemorrhage	0	0	0	1	#NULL!	2											10IU		10IU			99	99	99	99	99	99	99
2019-04-11	username not found	Dr Malami Muhammad Bello	BMT	2019-04-10	12	DANGE-SHUNI	TSEFE DISPENSARY	162	SOK/DGS/PUB/TSEFE DISP /162	20	2	3	#NULL!	4	1	1	1		Prevention of post-partum haemorrhage	0	0	0	1	#NULL!	2											10IU		20IU			99	99	99	99	99	99	99
2019-04-09	username not found	Dr Malami Muhammad Bello	SM	2019-04-08	12	DANGE-SHUNI	MARINA DISPENSARY	140	SOK/DGS/PUB/MARINA DISP/140	27	1	3	#NULL!	3	1	1	1		Augmentation of labour Prevention of post-partum haemorrhage	0	1	0	1	#NULL!	2			5IU		5IU						10IU		10IU			99	99	99	99	99	99	99
2019-04-11	username not found	Dr Malami Muhammad Bello	NS	2019-04-10	12	DANGE-SHUNI	PRIMARY HEALTH CENTER GIDAN KURA	159	SOK/DGS/PUB/PHC GIDAN KURA /159	28	1	3	#NULL!	1	1	1	1		Prevention of post-partum haemorrhage	0	0	0	1	#NULL!	2											10IU		10IU			99	99	99	99	99	99	99
2019-04-11	username not found	Dr Malami Muhammad Bello	AYO	2019-04-05	12	DANGE-SHUNI	TUNTUBE DISPENSARY	154	SOK/DGS/PUB/TUNTUBE DISP/154	28	2	3	#NULL!	1	1	1	1		Prevention of post-partum haemorrhage	0	0	0	1	#NULL!	2											10IU		10IU			99	99	99	99	99	99	99
2019-04-08	username not found	Okoronkwo Nnenna	BEF	2019-04-02	9	Karu	Primary Healthcare Center New Nyanya	311	NAS/KAR/PUB/NEW NYANYA/311	32	1	3	#NULL!	10	1	1	3		Stimulation of labour Prevention of post-partum haemorrhage	1	0	0	1	#NULL!	1	10IU										10IU		10IU		Intramuscular Intravenous infusion	0	1	0	1	0	0	0
2019-04-12	username not found	Onwumah Malachy uche	P. C. O	2019-04-07	7	Owerri west	FUTO medical centre	157	IMO/OWW/PUB/FUTO MEDICAL CENTRE /157	52	2	2	#NULL!	22	1	1	4	Once in a while	Augmentation of labour	0	1	0	0	#NULL!	1			10IU		5IU											99	99	99	99	99	99	99
2019-04-08	username not found	Idongesit Jackson	A.G	2019-04-08	1	Uyo	Queen Esther Specialist Hospitalized	127	AKB/UYO/PVT/QUEEN ESTHER SPECIALIST HOSPITAL/127	27	2	2	#NULL!	5	2	1	4	Occasionally	Induction of labour	0	0	1	0	#NULL!	1							10IU		10IU							99	99	99	99	99	99	99		Intravenous infusion
2019-04-03	username not found	UNYIME ESHIET	ESR	2019-04-02	1	ETIM EKPO	DIVINE LOVE HOSPITAL, ETIM EKPO	144	AKB/ETE/PVT/DIV.LOV/144	22	2	2	#NULL!	4	2	1	4	DURING DELIVERY	Stimulation of labour	1	0	0	0	#NULL!	1	2.5IU														Intramuscular	0	1	0	0	0	0	0
2019-04-07	username not found	E. G . POLYCARP	A. C. U	2019-04-01	1	IKOT EKPENE	SALTHON MEDICAL CENTER AND MATERNITY	223	AKB/IKE/PVT/SALTHON/223	42	1	1	#NULL!	9	2	1	3		Augmentation of labour	0	1	0	0	#NULL!	2			5IU		5IU											99	99	99	99	99	99	99
2019-04-03	username not found	E. G . POLYCARP	E. I	2019-03-29	1	IKOT EKPENE	CONFIDENCE MATERNITY AND HEALTH SERVICES	161	AKB/IKE/PVT/CONFIDENCE/161	32	1	1	#NULL!	4	2	1	3		Stimulation of labour Augmentation of labour Induction of labour	1	1	1	0	#NULL!	1	5IU		10IU		10IU		10IU		10IU						Intravenous infusion	0	0	0	1	0	0	0		Intravenous infusion
2019-04-11	username not found	Idongesit Jackson	U.N.E	2019-04-05	1	Uyo	Etuknwa Specialist Hospital	145	AKB/UYO/PVT/ETUKNWA SPECIALIST HOSPITAL/145	28	2	1	#NULL!	2	2	1	3		Augmentation of labour Induction of labour	0	1	1	0	#NULL!	2			10IU		10IU		5IU		5IU							99	99	99	99	99	99	99		Intravenous infusion
2019-04-04	username not found	UNYIME ESHIET	UU	2019-04-03	1	ORUK ANAM	GENERAL HOSPITAL, ORUK ANAM	161	AKB/ORA/PUB/GH.ORA/161	47	2	2	#NULL!	23	1	1	3		Augmentation of labour	0	1	0	0	#NULL!	2			15U		10IU											99	99	99	99	99	99	99
2019-04-03	username not found	E. G. POLYCARP	F. W	2019-03-29	1	IKOT EKPENE	CONFIDENCE MATERNITY AND HEALTH SERVICES	162	AKB/IKE/PVT/CONFIDENCE/162	41	1	2	#NULL!	13	2	1	3		Induction of labour	0	0	1	0	#NULL!	1							5IU		5IU							99	99	99	99	99	99	99		Intravenous infusion
2019-04-03	username not found	E. G. POLYCARP	B. O	2019-03-29	1	IKOT EKPENE	EVERGREEN MEDICAL CENTRE	156	AKB/IKE/PVT/EVERGREEN/156	36	1	2	#NULL!	12	2	1	3		Stimulation of labour	1	0	0	0	#NULL!	1	10IU														Intravenous infusion	0	0	0	1	0	0	0
2019-04-03	username not found	E . G . POLYCARP	D. E. S	2019-03-29	1	IKOT EKPENE	EVERGREEN MEDICAL CENTRE	157	AKB/IKE/PVT/EVERGREEN/157	34	2	2	#NULL!	8	2	1	3		Stimulation of labour Augmentation of labour Induction of labour	1	1	1	0	#NULL!	1	5IU		5IU		5IU		5IU		5IU						Intravenous push Intravenous infusion	0	0	1	1	0	0	0		Intravenous infusion
2019-03-29	username not found	Idongesit Jackson	S.D.E	2019-03-28	1	Uyo	Fulcare Hospital	48	AKB/UYO/PVT/FULCARE HOSPITAL/048	23	2	2	#NULL!	4	2	1	3		Stimulation of labour Augmentation of labour	1	1	0	0	#NULL!	1	10IU		10IU		5IU										Intramuscular	0	1	0	0	0	0	0
2019-04-03	username not found	E. G. POLYCARP	R. P	2019-03-30	1	IKOT EKPENE	DEMAK CLINIC AND MATERNITY	175	AKB/IKE/PVT/DEMAK/175	29	2	2	#NULL!	3	2	1	3		Induction of labour	0	0	1	0	#NULL!	1							5IU		5IU							99	99	99	99	99	99	99		Intravenous push
2019-04-03	username not found	E. G. POLYCARP	F. J	2019-03-30	1	IKOT EKPENE	DEMAK CLINIC AND MATERNITY	177	AKB/IKE/PVT/DEMAK/177	52	1	1	#NULL!	20	2	1	2		Augmentation of labour Induction of labour	0	1	1	0	#NULL!	1			5IU		5IU		5IU		5IU							99	99	99	99	99	99	99		Intravenous push Intravenous infusion
2019-04-01	username not found	E. G. POLYCARP	U. I	2019-04-27	1	IKOT EKPENE	EDIMED MEDICAL CENTRE	72	AKB/IKE/PVT/EDIMED/072	52	2	1	#NULL!	19	2	1	2		Augmentation of labour	0	1	0	0	#NULL!	1			10IU		10IU											99	99	99	99	99	99	99
2019-04-03	username not found	E. G. POLYCARP	L. P	2019-03-30	1	UYO	KUFREABASI CLINIC	182	AKB/UYO/PVT/KUFREABASI/182	44	1	1	#NULL!	12	2	1	2		Stimulation of labour Augmentation of labour Induction of labour	1	1	1	0	#NULL!	1	10IU		10IU		10IU		10IU		10IU						Intravenous infusion	0	0	0	1	0	0	0		Intravenous infusion
2019-04-03	username not found	E. G. POLYCARP	I. E	2019-03-28	1	UYO	SIFON CLINIC	137	AKB/UYO/PVT/SIFON/137	34	1	1	#NULL!	7	2	1	2		Stimulation of labour Augmentation of labour Induction of labour	1	1	1	0	#NULL!	1	10IU		10IU		10IU		10IU		10IU						Intravenous infusion	0	0	0	1	0	0	0		Intravenous infusion
2019-04-07	username not found	E. G. POLYCARP	M. N	2019-04-01	1	OKOBO	GENERAL HOSPITAL OKOBO	191	AKB/OKB/PUB/GH OKOBO/191	39	2	1	#NULL!	7	1	1	2		Stimulation of labour	1	0	0	0	#NULL!	2	10IU														Intravenous infusion	0	0	0	1	0	0	0
2019-04-15	username not found	Idongesit Jackson	L.T.A	2019-04-15	1	Onna	Dr Umo Using Health Centre	189	AKB/ONA/PVT/DR UMO ISONG HEALTH CENTRE/189	29	2	1	#NULL!	5	3	1	2		Augmentation of labour	0	1	0	0	#NULL!	1			5IU		10IU											99	99	99	99	99	99	99
2019-03-30	username not found	E G POLYCARP	U. I	2019-03-25	1	URUAN	GENERAL HOSPITAL ITUK MBANG	14	AKB/URU/PUB/GH ITUK MBANG/014	29	2	1	#NULL!	3	1	1	2		Stimulation of labour Augmentation of labour Induction of labour	1	1	1	0	#NULL!	1	5IU		10IU		5IU		10IU		10IU						Intramuscular	0	1	0	0	0	0	0		Intravenous infusion
2019-04-07	username not found	E. G . POLYCARP	R. A	2019-04-01	1	OKOBO	GENERAL HOSPITAL OKOBO	193	AKB/OKB/PUB/GH OKOBO	54	2	2	#NULL!	27	1	1	2		Stimulation of labour Augmentation of labour	1	1	0	0	#NULL!	1	2.5IU		5IU		5IU										Intravenous infusion	0	0	0	1	0	0	0
2019-04-07	username not found	UNYIME ESHIET	UUE	2019-04-05	1	ETIM EKPO	AKWA ABIA HOSPITAL, ETIM EKPO	181	AKB/ETE/PUB/181	37	2	2	#NULL!	7	2	1	2		Stimulation of labour	1	0	0	0	#NULL!	1	5IU														Intramuscular	0	1	0	0	0	0	0
2019-04-03	username not found	E. G. POLYCARP	Y. P	2019-03-30	1	IKOT EKPENE	DEMAK CLINIC AND MATERNITY	172	AKB/IKE/PVT/DEMAK/172	31	2	2	#NULL!	5	2	1	2		Augmentation of labour	0	1	0	0	#NULL!	1			20IU		20IU											99	99	99	99	99	99	99
2019-03-31	username not found	Idongesit Jackson	S.E.O	2019-03-30	1	Uyo	Shelter'd Specialist Hospital	63	AKB/UYO/PVT/SHELTER'D SPECIALIST/063	22	2	2	#NULL!	2	2	1	2		Stimulation of labour Induction of labour	1	0	1	0	#NULL!	2	2.5IU						5IU		Not sure						Intravenous infusion	0	0	0	1	0	0	0		Intravenous infusion
2019-04-01	username not found	E. G. POLYCARP	M. S	2019-03-27	1	IKOT EKPENE	EDIMED MEDICAL CENTRE	78	AKB/IKE/PVT/EDIMED/078	44	1	1	#NULL!	14	2	1	1		Stimulation of labour	1	0	0	0	#NULL!	2	5IU														Intravenous push	0	0	1	0	0	0	0
2019-04-12	username not found	Idongesit Jackson	L.T.A	2019-04-11	1	Uyo	City Clinic & Infirmary	172	AKB/UYO/PVT/CITY CLINIC & INFIRMARY/172	29	2	1	#NULL!	5	2	1	1		Augmentation of labour	0	1	0	0	#NULL!	1			5IU		5IU											99	99	99	99	99	99	99
2019-03-22	username not found	Unyime Eshiet	R.N	2019-03-16	1	UYO	Uniuyo health centre	33	AKB/UYO/01/Uniuyo.health.centre	26	1	1	#NULL!	1	1	1	1		Stimulation of labour Induction of labour	1	0	1	0	#NULL!	2	5IU						5IU		5IU						Intravenous infusion	0	0	0	1	0	0	0		Intravenous infusion
2019-04-02	username not found	E. G. POLYCARP	T. F	2019-03-27	1	IKOT EKPENE	GENERAL HOSPITAL IKOT EKPENE	98	AKB/IKE/PUB/GEN HOSP IKE/098	54	2	2	#NULL!	27	1	1	1		Stimulation of labour	1	0	0	0	#NULL!	1	5IU														Intramuscular Intravenous push	0	1	1	0	0	0	0
2019-04-02	username not found	E. G. POLYCARP	B. K	2019-03-27	1	IKOT EKPENE	GENERAL HOSPITAL IKOT EKPENE	94	AKB/IKE/PUB/GEN HOSP IKE/094	38	2	2	#NULL!	11	1	1	1		Augmentation of labour	0	1	0	0	#NULL!	1			10IU		15IU											99	99	99	99	99	99	99
2019-03-30	username not found	Idongesit Jackson	E.B.P	2019-03-29	1	Uyo	Shellter'd Specialist Hospital	59	AKB/UYO/PVT/SHELTER'D SPECIALIST HOSPITAL/059	25	2	2	#NULL!	3	2	1	1		Stimulation of labour Induction of labour	1	0	1	0	#NULL!	1	20IU						20IU		20IU						Intravenous infusion	0	0	0	1	0	0	0		Intravenous infusion
2019-04-17	username not found	Idongesit Jackson	R.P.M	2019-04-16	1	Uyo	Ibom Clinical/Hospital	195	AKB/UYO/PVT/IBOM CLINIC/195	22	1	2	#NULL!	1	2	1	1		Augmentation of labour	0	1	0	0	#NULL!	1			10IU		15IU											99	99	99	99	99	99	99
2019-03-23	username not found	Odoh Joyce	T. O	2019-03-18	3	Ethiope West	General hospital, Oghara	33	DLT/ETW/PUB/GENERAL HOSPITAL, OGHARA/033	38	2	1	#NULL!	9	1	1	4	Not frequent	Stimulation of labour Augmentation of labour	1	1	0	0	#NULL!	1	5IU		5IU		5IU										Intravenous infusion	0	0	0	1	0	0	0
2019-03-16	username not found	Odoh Joyce	P. A	2019-03-14	3	Ethiope West	DELSUTH Oghara	17	DLT/ETW/PUB/DELSUTH OGHARA/017	33	1	1	#NULL!	6	1	1	4	Sometimes	Stimulation of labour Induction of labour	1	0	1	0	#NULL!	2	5IU						10IU		10IU						Intravenous infusion	0	0	0	1	0	0	0		Intravenous infusion
2019-03-20	username not found	FAVOUR AVWEROAUOGHENE	DR. ONOGU	2019-03-20	3	OSHIMILI SOUTH	CREST CLINIC	43	DLT/OSS/PVT/CREST CLINIC/043	32	1	1	#NULL!	4	2	1	4	NOT FREQUENT	Augmentation of labour Induction of labour	0	1	1	0	#NULL!	1			Others	DEPENDS ON THE RATE OF DROPS/MIN	Others	DEPENDS ON THE RATE OF DROP PER MIN	Others	DEPENDS ON THE RATE OF DROP PER MIN	Others	DEPENDS ON THE RATE OF DROP PER MIN						99	99	99	99	99	99	99		Intravenous infusion
2019-03-20	username not found	FAVOUR AVWEROSUOGHENE	CHINEYE	2019-03-20	3	OSHIMILI SOUTH	CREST CLINIC	45	DLT/OSS/PVT/CREST CLINIC/045	35	2	2	#NULL!	8	2	1	4	WHEN THE NEED CALLS	Induction of labour	0	0	1	0	#NULL!	1							10IU		10IU							99	99	99	99	99	99	99		Intramuscular
2019-04-04	username not found	Odoh Joyce	G. J. D	2019-04-03	3	Okpe	1st Okpe Specialist Hospital, Mereje	147	DLT/OKP/PVT/1ST OKPE SPECIALIST HOSPITAL, MEREJE, 147	30	2	2	#NULL!	7	2	1	3	Once in four months	Augmentation of labour	0	1	0	0	#NULL!	1			10IU		10IU											99	99	99	99	99	99	99
2019-04-04	username not found	Odoh Joyce	M. E	2019-04-03	3	Okpe	1st Okpe Specialist Hospital, Mereje	146	DLT/OKP/PVT/1ST OKPE SPECIALIST HOSPITAL, MEREJE/146	30	1	2	#NULL!	2	2	1	3	Four months	Augmentation of labour	0	1	0	0	#NULL!	1			5IU		10IU											99	99	99	99	99	99	99
2019-03-30	username not found	Odoh Joyce	D. L	2019-03-21	3	Sapele	Exceeding grace clinic and maternity, Sapele	84	DLT/SAP/PVT/EXCEEDING GRACE CLINIC AND MATERNITY, SAPELE/084	30	1	1	#NULL!	2	2	1	3		Augmentation of labour	0	1	0	0	#NULL!	1			10IU		10IU											99	99	99	99	99	99	99
2019-04-04	username not found	Odoh Joyce	J. J	2019-04-03	3	Okpe	Queen's Clinic and Maternity, Egborode	143	DLT/OKP/PVT/QUEEN'S CLINIC AND MATERNITY, EGBORODE/143	20	2	2	#NULL!	2	2	1	3		Induction of labour	0	0	1	0	#NULL!	1							5IU		10IU							99	99	99	99	99	99	99		Intravenous infusion
2019-03-30	username not found	Odoh Joyce	O. J	2019-03-21	3	Sapele	Exceeding grace Clinic and Materniy	74	DLT/SAP/PVT/EXCEEDING GRACE CLINIC AND MATERNITY/074	26	2	2	#NULL!	2	2	1	3		Augmentation of labour	0	1	0	0	#NULL!	2			10IU		10IU											99	99	99	99	99	99	99
2019-04-11	username not found	FAVOUR AVWEROSUOGHENE	MISS JENNIFER EKPO	2019-04-30	3	UDU	HEARTLAND MEDICAL HOSPITAL	148	DLT/UDU/PVT/HEARTLAND MEDICAL HOSPITAL/148	33	2	1	#NULL!	4	2	1	2		Induction of labour	0	0	1	0	#NULL!	1							5IU		5IU							99	99	99	99	99	99	99		Intravenous infusion
2019-03-30	username not found	Odoh Joyce	E. W	2019-03-28	3	Sapele	Dantin Medical Center	121	DLT/SAP/PVT/DANTIN MEDICAL CENTER /121	24	2	2	#NULL!	2	2	1	2		Stimulation of labour Augmentation of labour Induction of labour	1	1	1	0	#NULL!	1	10IU		10IU		10IU		10IU		10IU						Intravenous infusion	0	0	0	1	0	0	0		Intravenous infusion
2019-04-11	username not found	FAVOUR AVWEROSUOGHENE	MISS ACHOJA FAITH	2019-04-06	3	UDU	HEARTLAND MEDICAL HOSPITAL	147	DLT/UDU/PVT/HEARTLAND MEDICAL CENTRE/147	26	2	2	#NULL!	1	2	1	2		Induction of labour	0	0	1	0	#NULL!	1							5IU		5IU							99	99	99	99	99	99	99		Intravenous infusion
2019-04-04	username not found	Odoh Joyce	F. A	2019-04-02	3	Sapele	Divine touch clinic and maternity, Sapele	141	DLT/SAP/PVT/DIVINE TOUCH CLINIC AND MATERNITY, SAPELE/141	20	2	2	#NULL!	2	2	1	1		Stimulation of labour Induction of labour	1	0	1	0	#NULL!	1	5IU						5IU		10IU						Intravenous infusion	0	0	0	1	0	0	0		Intravenous infusion
2019-04-09	username not found	JUDE ONWE	U.R	2019-04-06	4	EBONYI	SONER SPECIALIST HOSPITAL, ABAKALIKI, #14 WATERWORKS RD ,AI	89	EBY/EBN/PVT/SONER SPECIALIST HOSPITAL/089	38	2	2	#NULL!	9	2	1	4	When necessary	Induction of labour	0	0	1	0	#NULL!	2							10IU		10IU							99	99	99	99	99	99	99		Intravenous push
2019-03-30	username not found	ANULIKA VICTORIA EZEOKE	J.Y.	2019-03-29	4	EBONYI	AGAPE HOSPITAL AND MATERNITY	27	EBY/EBN/PVT/AGAPE HOSP/027	25	2	2	#NULL!	2	2	1	4	OCCASIONALLY	Induction of labour	0	0	1	0	#NULL!	1							10IU		Not sure							99	99	99	99	99	99	99		Intravenous infusion
2019-04-02	username not found	Okonkwo chioma	NA	2019-04-02	4	Ezza South	Chidindu clinic	30	Eby/ezs/Pvt/chidindu clinic/030	20	2	2	#NULL!	1	2	1	4	As when needed	Induction of labour	0	0	1	0	#NULL!	1							20IU		20IU							99	99	99	99	99	99	99		Intravenous infusion
2019-04-01	username not found	UGWUANYI VIRGINUS	BG	2019-03-28	4	EBONYI	AGAPE HOSPITAL AND MATERNITY NO: 8 NWOJIJI AVENUE BEHIND ST PATRICK'S URBAN PRIMARY SCHOOL, KPIRI KPIRI, ABAKALIKI.	2	Eby/ EBN/ PVT/ AGAPE HOSPITAL AND MATERNITY/ 002	25	2	2	#NULL!	5	2	1	3		Stimulation of labour Induction of labour	1	0	1	0	#NULL!	1	10IU						10IU		10IU						Intravenous infusion	0	0	0	1	0	0	0		Intravenous infusion
2019-04-08	username not found	ANULIKA VICTORIA EZEOKE	N.P.	2019-04-08	4	EBONYI	CHUKWUNEDUM SPECIALIST HOSPITAL AND MATERNITY	99	EBY/EBN/PVT/CHUKWUNEDUM HOSP/099	26	2	2	#NULL!	3	2	1	3		Stimulation of labour	1	0	0	0	#NULL!	1	2.5IU														Intravenous infusion	0	0	0	1	0	0	0
2019-04-02	username not found	ANULIKA VICTORIA EZEOKE	A.O.	2019-04-01	4	IZZI	St. VINCENT HOSPITAL, NNUBIA IGBAGU, IZZI	35	EBY/IZI/PVT/St. VINCENT HOSP/035	23	2	2	#NULL!	2	2	1	3		Augmentation of labour	0	1	0	0	#NULL!	1			10IU		10IU											99	99	99	99	99	99	99
2019-03-28	username not found	ANULIKA VICTORIA EZEOKE	I.M.	2019-03-26	4	ABAKALIKI	KANMELU SPECIALIST HOSPITAL AND MATERNITY	12	EBY/ABK/PVT/KANMELU HOSP/012	18	2	2	#NULL!	1	2	1	3		Induction of labour	0	0	1	0	#NULL!	1							Others	2.5 ml	Others	2 ml						99	99	99	99	99	99	99		Intravenous infusion
2019-04-04	username not found	JUDE ONWE	N.U	2019-04-02	4	EZZA SOUTH	CHIDINDU CLINIC, ECHARA, EZZA SOUTH	48	EBY/EZS/PVT/CHIDINDU CLINIC, ECHARA EZZA SOUTH/048	19	2	2	#NULL!	1	2	1	3		Induction of labour	0	0	1	0	#NULL!	1							20IU		20IU							99	99	99	99	99	99	99		Intravenous infusion
2019-04-16	username not found	JUDE ONWE	F.O	2019-04-13	4	ABAKALIKI	St. Theresa Hospital and Maternity. #24 NKWOGU STREET, ABAKALIKI	157	EBY/ABK/PVT/ ST. THERESA HOSPITAL AND MATERNITY/157	25	2	2	#NULL!	5	2	1	2		Augmentation of labour	0	1	0	0	#NULL!	2			10IU		10IU											99	99	99	99	99	99	99
2019-04-08	username not found	JUDE ONWE	A.VS	2019-04-05	4	ABAKALIKI	MERCIFUL HEART OF JESUS HOSPITAL AND MATERNITY, ABAKALIKI	85	EBY/ABK/PVT/MERCIFUL HEART OF JESUS HOSP&MATERNITY/085	27	2	2	#NULL!	4	2	1	2		Stimulation of labour	1	0	0	0	#NULL!	1	10IU														Intramuscular Intravenous push Intravenous infusion	0	1	1	1	0	0	0
2019-04-03	username not found	ANULIKA VICTORIA EZEOKE	E.U.	2019-04-02	4	EBONYI	MERCIFUL HEART OF JESUS HOSPITAL AND MATERNITY,	51	EBY/EBN/PVT/MERCIFUL HEART HOSP/051	24	2	2	#NULL!	2	2	1	2		Stimulation of labour	1	0	0	0	#NULL!	1	10IU														Intramuscular Intravenous push Intravenous infusion	0	1	1	1	0	0	0
2019-03-29	username not found	JUDE ONWE	I F	2019-03-27	4	EBONYI	M&G SPECIALIST HOSPITAL, #46 UDEMEZUE STREET, WATERWORKS AI.	17	EBY/EBN/PVT/M&G SPECIALIST HOSP/017	25	2	2	#NULL!	1	2	1	2		Stimulation of labour	1	0	0	0	#NULL!	1	5IU														Intravenous infusion	0	0	0	1	0	0	0
2019-04-05	username not found	JUDE ONWE	M.H	2019-04-03	4	ABAKALIKI	MERCIFUL HEART OF JESUS CLINIC AND MATERNITY , ABAKALIKI	54	EBY/ABK/PVT/MERCIFUL HEART HOSP. AND MATERNITY/054	31	2	3	#NULL!	3	2	1	2		Augmentation of labour	0	1	0	0	#NULL!	1			10IU		10IU											99	99	99	99	99	99	99
2019-04-05	username not found	ANULIKA VICTORIA EZEOKE	C.O.	2019-04-03	4	IZZI	MOTHER PHILOMENA MEMORIAL HOSPITAL AND MATERNITY, NWEZENYI	64	EBY/IZI/PVT/MOTHER PHILOMENA HOSP/064	20	2	2	#NULL!	3	2	1	1		Induction of labour	0	0	1	0	#NULL!	1							10IU		10IU							99	99	99	99	99	99	99		Intravenous push
2019-04-04	username not found	JUDE ONWE	A.E	2019-04-01	4	IZZI	REJOICE CLINIC AND MATERNITY ,NDI-ECHI IGBEGU IZZI	41	EBY/ IZI/PVT/REJOICE CLINIC AND MATERNITY/041	21	2	2	#NULL!	3	2	1	1		Stimulation of labour	1	0	0	0	#NULL!	1	2.5IU														Intravenous infusion	0	0	0	1	0	0	0
2019-04-02	username not found	ANULIKA VICTORIA EZEOKE	N.E.	2019-04-01	4	IZZI	REJOICE CLINIC AND MATERNITY, NWEZENYI	38	EBY/IZI/PVT/REJOICE CLINIC/038	21	2	2	#NULL!	3	2	1	1		Stimulation of labour	1	0	0	0	#NULL!	1	2.5IU														Intravenous infusion	0	0	0	1	0	0	0
2019-04-02	username not found	UGWUANYI VIRGINUS	U . I	2019-03-30	4	ABAKALIKI	EMMA MEMORIAL HOSPITAL	13	EBY/ ABK/ PVT/ EMMA MEMORIAL HOSP/ 013	30	2	2	#NULL!	2	2	1	1		Stimulation of labour Augmentation of labour	1	1	0	0	#NULL!	1	15IU		20IU		10IU										Intramuscular	0	1	0	0	0	0	0
2019-04-08	username not found	Imoisi Ese	A. (Dr)	2019-03-23	5	Ikere	Aturamu Hospital.	29	EKT/IKE/PVT/ATURAMU HOSPITAL/029	63	1	1	#NULL!	34	2	1	3		Stimulation of labour Augmentation of labour Induction of labour	1	1	1	0	#NULL!	1	2.5IU		5IU		Others	2.5IU	5IU		Others	2.5IU					Intravenous infusion	0	0	0	1	0	0	0		Intravenous push
2019-03-16	username not found	Agara Adedoyin Arinola	M. T	2019-03-18	5	IDO OSI	COMPREHENSIVE HEALTH CENTER IDO ll	14	EKT/IDO/PUB/COMPRE.HLTH.CEN/014	30	2	2	#NULL!	6	1	1	3		Induction of labour	0	0	1	0	#NULL!	1							10IU		10IU							99	99	99	99	99	99	99		Intramuscular
2019-04-17	username not found	Imoisi Ese	A.O.	2019-03-22	5	Ikere	Modupe Adesewa Clinic and maternity center	25	EKT/IKE/PVT/MODUPE ADE CLINIC AND MATERNITY CENTER/025.	30	2	2	#NULL!	3	2	1	3		Induction of labour	0	0	1	0	#NULL!	1							Not sure		Not sure							99	99	99	99	99	99	99		Intramuscular
2019-04-08	username not found	EGBUAWA MABEL	J.E.A	2019-04-09	7	NKWERRE	ST JOSEPH HOSPITAL AND MATERNITY,AMAOKPARA NKWERRE	310	IMO/NKW/PVT/ST JOSEPH HOSPITAL AND MATERNITY,AMAOKPARA _NKWERRE/310	62	1	1	#NULL!	36	2	1	4	NOT REGULARLY-P.R.N	Augmentation of labour	0	1	0	0	#NULL!	1			10IU		10IU											99	99	99	99	99	99	99
2019-04-13	username not found	EGBUAWA MABEL	C.I	2019-04-14	7	EHIME MBANO	JOINT HOSPITAL AND MATERNITY,UMUEZE	389	IMO/EHM/PVT/JOINT HOSPITAL AND MATERNITY_UMUEZE/389	34	1	1	#NULL!	7	2	1	4	WHEN NEEDED	Augmentation of labour	0	1	0	0	#NULL!	1			5IU		5IU											99	99	99	99	99	99	99
2019-04-15	username not found	UDEARIRY NNAEMEKA	AC	2019-04-16	7	MBAITOLI	JERRYJENNY GENERAL HOSPITAL	331	IMO/MBT/PVT/JERRYJENNY GENERAL HOSPITAL/331	35	1	1	#NULL!	2	2	1	4	WHEN NEEDED	Augmentation of labour Induction of labour	0	1	1	0	#NULL!	2			5IU		5IU		5IU		Others	2.5IU						99	99	99	99	99	99	99		Intravenous infusion
2019-03-26	username not found	EGBUAWA MABEL	U.M	2019-03-27	7	OWERRI MUNICIPAL	BLESSING MATERNITY HOME, OWERRI	75	IMO/OWM/PVT/BLESSING MATERNITY HOME_OWERRI/075	61	2	2	#NULL!	36	2	1	4	WHEN NEEDED.	Induction of labour	0	0	1	0	#NULL!	1							5IU		5IU							99	99	99	99	99	99	99		Intravenous infusion
2019-04-02	username not found	EGBUAWA MABEL	O.M	2019-04-03	7	AHIAZU MBAISE	IMMACULATE HEART HOSPITAL AND MATERNITY, UMUOKRIKA AHIAZU MBAISE	169	IMO/AHM/PVT/IMMACULATE HEART HOSPITAL AND MATERNITY_AHAIAZU MBAISE/169	36	2	2	#NULL!	10	2	1	4	WHEN NEXESSARY	Induction of labour	0	0	1	0	#NULL!	1							10IU		10IU							99	99	99	99	99	99	99		Intravenous infusion
2019-04-01	username not found	EGBUAWA MABEL	P.O	2019-04-02	7	ORLU	MOTHER OF MERCY HOSPITAL AND MATERNITY ,UMUNA	148	IMO/ORL/PVT/MOTHER OF MERCY HOSPITAL AND MATERNITY_ORLU/148	37	2	2	#NULL!	10	2	1	4	WHEN NECESSARY	Stimulation of labour	1	0	0	0	#NULL!	2	5IU														Intravenous infusion	0	0	0	1	0	0	0
2019-04-02	username not found	EGBUAWA MABEL	I.P.C	2019-04-03	7	AHIAZU MBAISE	MADONNA MEDICAL CENTRE,AGUNEZE AHIAZU MBAISE	168	IMO/AHM/PVT/MADONNA MEDICAL CENTRE_AHIAZU MBAISE/168	42	2	2	#NULL!	7	2	1	4	WHEN NECESSARY	Augmentation of labour	0	1	0	0	#NULL!	1			5IU		5IU											99	99	99	99	99	99	99
2019-04-16	username not found	UDEARIRY NNAEMEKA	VO	2019-04-16	7	ABOH MBAISE	ST. PAUL'S HOSPITAL	398	IMO/ABM/PVT/ST. PAUL'S HOSPITAL/398	48	1	1	#NULL!	23	2	1	3		Stimulation of labour Augmentation of labour Induction of labour	1	1	1	0	#NULL!	1	2.5IU		Others	2.5IU	Others	2.5IU	Others	2.5IU	Others	2.5IU					Intravenous infusion	0	0	0	1	0	0	0		Intravenous infusion
2019-04-06	username not found	Onwumah Malachy uche	CNI	2019-04-05	7	Mbaitoli	Ayo medical centre mbieri	102	IMO/MBT/PVT/AYO MEDICAL CENTRE /102	40	2	2	#NULL!	20	2	1	3		Induction of labour	0	0	1	0	#NULL!	1							10IU		10IU							99	99	99	99	99	99	99		Intravenous infusion
2019-03-19	username not found	UDEARIRY NNAEMEKA	NOE	2019-03-18	7	OWERRI MUNICIPAL	ALADINMA HOSPITAL	2	IMO/OWM/PVT/ALADINMA HOSPITAL/002	32	2	2	#NULL!	12	2	1	3		Augmentation of labour	0	1	0	0	#NULL!	1			10IU		5IU											99	99	99	99	99	99	99
2019-03-19	username not found	UDEARIRY NNAEMEKA	IFO	2019-03-18	7	OWERRI MUNICIPAL	ALADINMA HOSPITAL	1	IMO/OWM/PVT/ALADINMA HOSPITAL/001	33	2	2	#NULL!	11	2	1	3		Augmentation of labour	0	1	0	0	#NULL!	1			5IU		10IU											99	99	99	99	99	99	99
2019-04-03	username not found	EGBUAWA MABEL	A.O.O	2019-04-03	7	OWERRI MUNICIPAL	ST ELIZABETH HOSPITAL AND MATERNITY,OWERRI	183	IMO/OWM/PVT/ST ELIZABETH HOSPITAL AND MATERNITY_OWERRI/183	55	2	2	#NULL!	30	1	1	2		Induction of labour	0	0	1	0	#NULL!	1							5IU		5IU							99	99	99	99	99	99	99		Intravenous infusion
2019-03-20	username not found	Emerenakem Ifeanyi	O O	2019-03-16	7	Owerri Municipal	First Royal Hosp	4	IMO/OWN/PVT/FIRST ROYAL HOSP/004	38	2	2	#NULL!	16	2	1	2		Stimulation of labour Augmentation of labour	1	1	0	0	#NULL!	1	5IU		5IU		10IU										Intravenous infusion	0	0	0	1	0	0	0
2019-03-17	username not found	EGBUAWA MABEL	O.N	2019-03-18	7	OWERRI MUNICIPAL	IMO STATE SPECIALIST HOSPITAL	26	IMO/OWM/PUB/SPECIALIST HOSPITAL_OWERRI/026	45	2	2	#NULL!	13	1	1	2		Induction of labour	0	0	1	0	#NULL!	1							10IU		Not sure							99	99	99	99	99	99	99		Intravenous infusion
2019-03-29	username not found	EMERENAKEM IFEANYI	A C	2019-03-25	7	OWERRI MUNICIPAL	SALVATION HOSPITAL	31	IMO/OWM/PVT/SALVATION HOSP/031	36	2	2	#NULL!	10	2	1	2		Augmentation of labour	0	1	0	0	#NULL!	1			10IU		10IU											99	99	99	99	99	99	99
2019-03-20	username not found	UDEARIRY NNAEMEKA	ADI	2019-03-21	7	OWERRI MUNICIPAL	MC FORTUNE MEDICAL CENTER	22	IMO/OWM/PVT/MC FORTUNE MEDICAL CENTER/022	27	2	2	#NULL!	6	2	1	2		Augmentation of labour	0	1	0	0	#NULL!	1			10IU		10IU											99	99	99	99	99	99	99
2019-03-20	username not found	Emerenakem Ifeanyi	O G	2019-03-18	7	Owerri Municipal	First Royal Hosp	6	IMO/OWM/PVT/FIRST ROYAL HOSP/006	22	2	2	#NULL!	2	2	1	2		Augmentation of labour	0	1	0	0	#NULL!	2			10IU		15IU											99	99	99	99	99	99	99
2019-04-09	username not found	EGBUAWA MABEL	C.I.N	2019-04-09	7	NKWERRE	QUEEN OF ALL SAINTS HOSPITAL AND MATERNITY,NKWERRE	323	IMO/NKW/PVT/QUEEN OF ALL SAINTS HOSPITAL AND MATERNITY_NKWERRE/323	29	1	1	#NULL!	4	2	1	1		Augmentation of labour	0	1	0	0	#NULL!	1			20IU		Others	DO NOT USE IT FOR THEM										99	99	99	99	99	99	99
2019-03-19	username not found	Okoronkwo Nnenna	PAO	2019-03-18	9	Keffi	Jama'a Medical Centre (JMC)	40	NAS/KEF/PVT/JMC/040	28	2	3	#NULL!	4	2	1	4	Occasionally	Augmentation of labour Induction of labour	0	1	1	0	#NULL!	2			5IU		10IU		5IU		5IU							99	99	99	99	99	99	99		Intravenous infusion
2019-03-20	username not found	Okoronkwo Nnenna	IA	2019-03-18	9	Keffi	Ebenezer Maternity and Clinic	43	NAS/KEF/PVT/EMC/043	37	2	2	#NULL!	2	2	1	3		Augmentation of labour Induction of labour	0	1	1	0	#NULL!	2			5IU		10IU		5IU		5IU							99	99	99	99	99	99	99		Intravenous infusion
2019-03-24	username not found	Okoronkwo Nnenna	MA	2019-03-22	9	Lafia	Krest Multi-Specialist Hospital (KMS Hospital)	76	NAS/LAF/PVT/KMS HOSP/076	31	2	2	#NULL!	7	2	1	2		Augmentation of labour	0	1	0	0	#NULL!	1			5IU		5IU											99	99	99	99	99	99	99
2019-03-18	username not found	Okoronkwo Nnenna	HA	2019-03-18	9	Keffi	Divine Mercy Clinic and Maternity (DM Clinic)	30	NAS/KEF/PVT/DM CLINIC/030	24	2	3	#NULL!	2	2	1	2		Induction of labour	0	0	1	0	#NULL!	1							15IU		10IU							99	99	99	99	99	99	99		Intravenous infusion
2019-03-24	username not found	Okoronkwo Nnenna	KK	2019-03-22	9	Lafia	Diamond Clinic and Maternity	81	NAS/LAF/PVT/DIAMOND CLINIC/081	36	2	3	#NULL!	5	2	1	1		Stimulation of labour Induction of labour	1	0	1	0	#NULL!	2	5IU						5IU		5IU						Intramuscular Intravenous infusion	0	1	0	1	0	0	0		Intramuscular Intravenous infusion
2019-03-26	username not found	Okoronkwo Nnenna	JA	2019-03-23	9	Keffi	Living Spring Specialist Hospital (LSS Hospital)	99	NAS/KEF/PVT/LSS HOSP/099	23	2	3	#NULL!	3	2	1	1		Induction of labour	0	0	1	0	#NULL!	1							5IU		5IU							99	99	99	99	99	99	99		Intravenous infusion
2019-03-24	username not found	Okoronkwo Nnenna	GEO	2019-03-22	9	Lafia	Diamond Clinic and Maternity	85	NAS/LAF/PVT/DIAMOND CLINIC/085	25	2	3	#NULL!	2	2	1	1		Stimulation of labour Induction of labour	1	0	1	0	#NULL!	2	2.5IU						5IU		5IU						Intravenous infusion	0	0	0	1	0	0	0		Intramuscular Intravenous infusion
2019-03-16	username not found	JOKANOLA VICTOR	O . M	2019-03-15	11	OGBOMOSO SOUTH	LADUNTAN HOSPITAL	53	OYO/OGS/PVT/LADUNTAN HOSPITAL/053	23	2	2	#NULL!	2	2	1	4	AS WE HAVE THE PATIENT	Stimulation of labour Augmentation of labour Induction of labour	1	1	1	0	#NULL!	1	5IU		5IU		10IU		10IU		5IU						Intravenous infusion	0	0	0	1	0	0	0		Intravenous infusion
2019-03-27	username not found	Alabi Tobiloba	S.A	2019-03-26	11	ATIBA	OKIN CLINIC AND MATERNITY CENTRE	109	OYO/ATI/PVT/OKIN/109	24	2	2	#NULL!	2	2	1	4	Any time	Augmentation of labour	0	1	0	0	#NULL!	2			10IU		10IU											99	99	99	99	99	99	99
2019-03-22	username not found	Alabi Tobiloba	F.L	2019-03-19	11	OYO WEST	KIKELOMO CLINIC AND MATERNITY CENTRE	51	OYO/OYW/PVT/KIKELOMO/051	24	2	3	#NULL!	5	2	1	4	When needed	Stimulation of labour	1	0	0	0	#NULL!	1	2.5IU														Intravenous infusion	0	0	0	1	0	0	0
2019-04-06	username not found	Adeyemi Kudirat	A.D	2019-03-28	11	Ona Ara	Blessing Clinic and Maternity	99	OYO/ONA/PVT/BLESSING CLINIC/099	27	2	3	#NULL!	2	2	1	4	Rarely	Stimulation of labour Induction of labour	1	0	1	0	#NULL!	1	5IU						5IU		5IU						Intravenous infusion	0	0	0	1	0	0	0		Intravenous infusion
2019-04-06	username not found	Adeyemi Kudirat	O.O	2019-03-27	11	Ona Ara	Al mueed Maternity centre	96	OYO/ONA/PVT/AL MUEED MATERNITY CENTRE/096	32	2	1	#NULL!	2	2	1	3		Induction of labour	0	0	1	0	#NULL!	1							10IU		5IU							99	99	99	99	99	99	99		Intravenous infusion
2019-03-23	username not found	OLADUNNI ABIMBOLA AMOS	MT	2019-03-19	11	IBADAN NORTH	TRUST CARE MEDICAL CENTER	43	OYO/IBN/PVT/TRUST CARE MEDICAL CENTER/043	28	2	2	#NULL!	10	2	1	3		Augmentation of labour	0	1	0	0	#NULL!	1			10IU		5IU											99	99	99	99	99	99	99
2019-03-26	username not found	Alabi Tobiloba	T.N	2019-03-25	11	OYO WEST	ZASFAT HOSPITAL	96	OYO/OYW/PVT/ZASFAT/096	35	2	2	#NULL!	7	2	1	3		Stimulation of labour	1	0	0	0	#NULL!	1	10IU														Intramuscular	0	1	0	0	0	0	0
2019-03-26	username not found	Alabi Tobiloba	J.T	2019-03-25	11	OYO WEST	ZASFAT HOSPITAL	95	OYO/OYW/PVT/ZASFAT/095	28	2	2	#NULL!	4	2	1	3		Augmentation of labour	0	1	0	0	#NULL!	1			Not sure		Not sure											99	99	99	99	99	99	99
2019-03-27	username not found	Alabi Tobiloba	A.H	2019-03-27	11	ATIBA	LIVING STONE HOSPITAL	116	OYO/ATI/PVT/LIVING-STONE/116	31	2	2	#NULL!	4	2	1	3		Augmentation of labour	0	1	0	0	#NULL!	2			Not sure		Not sure											99	99	99	99	99	99	99
2019-03-16	username not found	OLADUNNI ABIMBOLA AMOS	AB	2019-03-15	11	IBADAN NORTH	BADEJOKO MORIAL HOSPITAL	16	OYO/IBN/PVT/BEDEJOKO MEMORIAL HOSPITAL/016	36	2	3	#NULL!	18	2	1	3		Induction of labour	0	0	1	0	#NULL!	2							10IU		5IU							99	99	99	99	99	99	99		Intravenous push
2019-03-16	username not found	JOKANOLA VICTOR	V. A	2019-03-15	11	OGBOMOSO SOUTH	LADUNTAN HOSPITAL	52	OYO/OGN/PVT/LADUNTAN HOSPITAL/052	45	2	3	#NULL!	12	2	1	3		Augmentation of labour	0	1	0	0	#NULL!	1			10IU		10IU											99	99	99	99	99	99	99
2019-03-30	username not found	Alabi Tobiloba	R.T	2019-03-28	11	ATIBA	OPEOLUWA HOSPITAL	128	OYO/ATI/PVT/OPEOLUWA/128	28	2	3	#NULL!	2	2	1	3		Augmentation of labour	0	1	0	0	#NULL!	1			5IU		5IU											99	99	99	99	99	99	99
2019-04-06	username not found	OLOBADE MODUPEOLUWA ADEOLA	S.A	2019-04-04	11	ISEYIN	ADO AWAYE GENERAL HOSPITAL	117	OYO/ISE/PUB/ADO AWAYE GENERAL HOSPITAL/117	52	1	1	#NULL!	24	1	1	2		Augmentation of labour	0	1	0	0	#NULL!	1			5IU		Others	2.5IU										99	99	99	99	99	99	99
2019-03-22	username not found	Alabi Tobiloba	T.F	2019-03-22	11	ATIBA	MORIYEBA CLINIC	77	OYO/ATI/PVT/MORIYEBA/077	35	1	1	#NULL!	10	2	1	2		Induction of labour	0	0	1	0	#NULL!	1							10IU		5IU							99	99	99	99	99	99	99		Intravenous infusion
2019-03-22	username not found	Alabi Tobiloba	T.F	2019-03-22	11	ATIBA	MORIYEBA CLINIC	78	OYO/ATI/PVT/MORIYEBA/078	40	2	2	#NULL!	20	2	1	2		Induction of labour	0	0	1	0	#NULL!	1							10IU		5IU							99	99	99	99	99	99	99		Intravenous infusion
2019-03-30	username not found	Alabi Tobiloba	T.J	2019-03-27	11	ATIBA	HAPPINESS CLINIC AND MATERNITY CENTRE	120	OYO/ATI/PVT/HAPPINESS/120	40	2	2	#NULL!	14	2	1	2		Stimulation of labour	1	0	0	0	#NULL!	2	10IU														Intravenous infusion	0	0	0	1	0	0	0
2019-03-30	username not found	Alabi Tobiloba	J.M	2019-03-27	11	ATIBA	HAPPINESS CLINIC AND MATERNITY CENTRE	118	OYO/ATI/PVT/HAPPINESS/118	35	2	2	#NULL!	12	2	1	2		Stimulation of labour	1	0	0	0	#NULL!	2	10IU														Intravenous infusion	0	0	0	1	0	0	0
2019-03-22	username not found	Alabi Tobiloba	A.B	2019-03-22	11	ATIBA	MORIYEBA CLINIC	79	OYO/ATI/PVT/MORIYEBA/079	25	2	2	#NULL!	3	2	1	2		Augmentation of labour	0	1	0	0	#NULL!	1			10IU		5IU											99	99	99	99	99	99	99
2019-04-06	username not found	OLOBADE MODUPEOLUWA ADEOLA	M.O	2019-04-02	11	ISEYIN	OUR LADY CATHOLIC HOSPITAL	103	OYO/ISE/PVT/OUR LADY CATHOLIC HOSPITAL/103	31	2	2	#NULL!	1	2	1	2		Augmentation of labour	0	1	0	0	#NULL!	2			10IU		5IU											99	99	99	99	99	99	99
2019-03-30	username not found	Alabi Tobiloba	H.Q	2019-03-27	11	ATIBA	HAPPINESS CLINIC AND MATERNITY CENTRE	119	OYO/ATI/PVT/HAPPINESS/119	29	1	3	#NULL!	6	2	1	2		Stimulation of labour	1	0	0	0	#NULL!	2	10IU														Intramuscular	0	1	0	0	0	0	0
2019-04-06	username not found	OLOBADE MODUPEOLUWA ADEOLA	C.O	2019-04-02	11	ISEYIN	OUR LADY CATHOLIC HOSPITAL	104	OYO/ISE/PVT/OUR LADY CATHOLIC HOSPITAL/104	27	2	3	#NULL!	2	2	1	2		Augmentation of labour	0	1	0	0	#NULL!	2			10IU		5IU											99	99	99	99	99	99	99
2019-03-21	username not found	JOKANOLA VICTOR	A . M	2019-03-20	11	OGBOMOSO NORTH	IRETIOLU HOSPITAL	105	OYO/OGN/PVT/IRETIOLU HOSPITAL/105	54	1	1	#NULL!	19	2	1	1		Stimulation of labour Augmentation of labour Induction of labour	1	1	1	0	#NULL!	1	5IU		5IU		5IU		10IU		10IU						Intravenous infusion	0	0	0	1	0	0	0		Intravenous infusion
2019-03-31	username not found	Adeyemi Kudirat	S.O	2019-03-20	11	Ibadan Northwest	Victory Hospitals	48	OYO/INW/PVT/VICTORY HOSPITALS/048	30	2	2	#NULL!	8	2	1	1		Stimulation of labour	1	0	0	0	#NULL!	1	10IU														Intravenous infusion	0	0	0	1	0	0	0
2019-03-27	username not found	Alabi Tobiloba	B.S	2019-03-27	11	ATIBA	ABIWERE MATERNITY CENTRE	112	OYO/ATI/PVT/ABIWERE/112	59	1	3	#NULL!	35	2	1	1		Augmentation of labour	0	1	0	0	#NULL!	2			10IU		10IU											99	99	99	99	99	99	99
2019-04-03	username not found	Adeyemi Kudirat	A.C	2019-03-27	11	Ibadan Northwest	Naomi Hospital	86	OYO/INW/PVT/NAOMI HOSP/086	33	2	3	#NULL!	13	2	1	1		Augmentation of labour	0	1	0	0	#NULL!	1			20IU		10IU											99	99	99	99	99	99	99
2019-03-21	username not found	Alabi Tobiloba	K.O	2019-03-18	11	OYO WEST	AKEETAN PRIMARY HEALTH CENTRE	31	OYO/OYW/PUB/AKEETAN/031	37	2	3	#NULL!	10	1	1	1		Stimulation of labour	1	0	0	0	#NULL!	1	Others	1 mls													Intravenous push	0	0	1	0	0	0	0
2019-03-28	username not found	Dr Malami Muhammad Bello	JES	2019-03-26	12	WAMAKKO	JAMA'A CLINIC	73	SOK/WAM/PVT/JAMA'A CLINIC /073	33	1	1	#NULL!	4	2	1	2		Augmentation of labour	0	1	0	0	#NULL!	1			10IU		10IU											99	99	99	99	99	99	99
2019-04-03	username not found	E. G. POLYCARP	G. E	2019-03-29	1	IKOT EKPENE	CONFIDENCE MATERNITY AND HEALTH SERVICES	163	AKB/IKE/PVT/CONFIDENCE/163	43	1	1	#NULL!	10	2	1	3		Stimulation of labour Augmentation of labour	1	1	0	0	#NULL!	1	10IU		10IU		10IU										Intravenous infusion	0	0	0	1	0	0	0
2019-04-02	username not found	E. G POLYCARP	R. T	2019-03-27	1	IKOT	IKOT EKPENE	84	AKB/IKE/PUB/GEN HOSP IKE/084	53	2	2	#NULL!	25	1	1	3		Augmentation of labour	0	1	0	0	#NULL!	1			15U		15IU											99	99	99	99	99	99	99
2019-04-02	username not found	E. G. POLYCARP	U. O	2019-02-27	1	IKOT EKPENE	GENERAL HOSPITAL IKOT EKPENE	99	AKB/IKE/PUB/GEN HOSP IKE/099	41	2	2	#NULL!	13	1	1	3		Stimulation of labour	1	0	0	0	#NULL!	1	10IU														Intravenous infusion	0	0	0	1	0	0	0
2019-04-03	username not found	E. G. POLYCARP	O. G	2019-04-03	1	IKOT EKPENE	DEMAK CLINIC AND MATERNITY	174	AKB/IKE/PVT/DEMAK/174	33	1	2	#NULL!	2	2	1	3		Stimulation of labour	1	0	0	0	#NULL!	1	10IU														Intramuscular	0	1	0	0	0	0	0
2019-04-01	username not found	E. G. POLYCARP	U. N	2019-03-27	1	IKOT EKPENE	EDIMED MEDICAL CENTRE	76	AKB/IKE/PVT/EDIMED/076	47	1	1	#NULL!	16	2	1	2		Augmentation of labour Induction of labour	0	1	1	0	#NULL!	1			10IU		10IU		10IU		10IU							99	99	99	99	99	99	99		Intramuscular
2019-04-01	username not found	E. G. POLYCARP	E. S	2019-03-27	1	IKOT EKPENE	EDIMED MEDICAL CENTRE	75	AKB/IKE/PVT/EDIMED/075	45	2	1	#NULL!	13	2	1	2		Stimulation of labour	1	0	0	0	#NULL!	1	15IU														Intravenous infusion	0	0	0	1	0	0	0
2019-04-03	username not found	E. G. POLYCARP	O. E	2019-03-28	1	UYO	ZOE CONSULTANT HOSPITAL	127	AKB/UYO/PVT/ZOE/127	43	1	1	#NULL!	12	2	1	2		Augmentation of labour	0	1	0	0	#NULL!	3			15U		15IU											99	99	99	99	99	99	99
2019-04-01	username not found	E. G. POLYCARP	N. O	2019-03-27	1	ESSIEN UDIM	COTTAGE HOSPITAL UKANA	66	AKB/ESU/PUB/COT HOSP UKANA/066	42	1	1	#NULL!	7	1	1	2		Induction of labour	0	0	1	0	#NULL!	1							15IU		20IU							99	99	99	99	99	99	99		Intramuscular
2019-04-03	username not found	E. G. POLYCARP	J. M	2019-03-29	1	IKOT EKPENE	CONFIDENCE MATERNITY AND HEALTH SERVICES	160	AKB/IKE/PVT/CONFIDENCE/160	33	1	1	#NULL!	5	2	1	2		Stimulation of labour Augmentation of labour Induction of labour	1	1	1	0	#NULL!	1	5IU		5IU		5IU		5IU		5IU						Intravenous push	0	0	1	0	0	0	0		Intravenous push
2019-04-02	username not found	E. G. POLYCARP	R. C	2019-03-27	1	IKOT EKPENE	GENERAL HOSPITAL IKOT EKPENE	90	AKB/IKE/PUB/GEN HOSP IKE/090	52	2	2	#NULL!	23	1	1	2		Stimulation of labour	1	0	0	0	#NULL!	1	5IU														Intravenous push	0	0	1	0	0	0	0
2019-04-03	username not found	E. G. POLYCARP	C. E. I	2019-03-28	1	UYO	PRIMARY HEALTH CENTRE, BARRACK ROAD, UYO	142	AKB/UYO/PUB/PHC,UYO/142	33	2	2	#NULL!	4	1	1	2		Stimulation of labour	1	0	0	0	#NULL!	1	10IU														Intravenous infusion	0	0	0	1	0	0	0
2019-04-03	username not found	E. G. POLYCARP	E. N. E	2019-03-30	1	UYO	KUFREABASI CLINIC	183	AKB/UYO/PVT/KUFREABASI/183	36	1	2	#NULL!	2	2	1	2		Augmentation of labour	0	1	0	0	#NULL!	2			10IU		10IU											99	99	99	99	99	99	99
2019-04-01	username not found	E. G. POLYCARP	C. I	2019-03-27	1	ESSIEN UDIM	COTTAGE HOSPITAL UKANA	69	AKB/ESU/PUB/COT HOSP UKANA/069	53	1	1	#NULL!	21	1	1	1		Stimulation of labour	1	0	0	0	#NULL!	1	5IU														Intramuscular Intravenous push	0	1	1	0	0	0	0
2019-04-02	username not found	E. G. POLYCARP	A. E	2019-03-27	1	IKOT EKPENE	GENERAL HOSPITAL IKOT EKPENE	101	AKB/IKE/PVT/EDIMED/101	46	2	1	#NULL!	16	2	1	1		Stimulation of labour	1	0	0	0	#NULL!	1	5IU														Intravenous push Intravenous infusion	0	0	1	1	0	0	0
2019-04-03	username not found	E. G. POLYCARP	E. F	2019-03-29	1	IKOT EKPENE	EVERGREEN MEDICAL CENTRE	151	AKB/IKE/PVT/EVERGREEN/151	42	1	1	#NULL!	11	2	1	1		Stimulation of labour	1	0	0	0	#NULL!	2	10IU														Intramuscular	0	1	0	0	0	0	0
2019-04-11	username not found	OKEIBUNOR RACHAEL	F.A	2019-04-08	3	SAPELE LOCAL GOVERNMENT	C. T CLINIC AND MATERNITY	141	DLT/SAP/PVT/CTCLINICANDMAT/141	32	1	1	#NULL!	6	2	1	3		Stimulation of labour Induction of labour	1	0	1	0	#NULL!	1	5IU						5IU		5IU						Intravenous infusion	0	0	0	1	0	0	0		Intravenous infusion
2019-03-30	username not found	Odoh Joyce	O. N	2019-03-26	3	Ethiope West	Avilah Clinical and Maternity, Oghareki	37	DLT/ETW/PVT/AVILAH CLINIC AND MATERNITY/037	28	1	1	#NULL!	1	2	1	3		Stimulation of labour	1	0	0	0	#NULL!	2	5IU														Intravenous infusion	0	0	0	1	0	0	0
2019-04-04	username not found	Okonkwo chioma	UNO	2019-04-03	4	Ebonyi	Focus hospital and maternity	41	Eby/ebn/Pvt/focus hosp/041	34	2	2	#NULL!	18	2	1	4	At any time	Stimulation of labour	1	0	0	0	#NULL!	2	2.5IU														Intramuscular	0	1	0	0	0	0	0
2019-03-15	username not found	Agara Adedoyin Arinola	M. T	2019-03-15	5	IDO OSI	GREENFIELD SPECIALIST HOSPITAL	12	EKT/IDO/PVT/GREENFIELD.SPEC/012	26	2	3	#NULL!	1	2	1	3		Induction of labour	0	0	1	0	#NULL!	1							10IU		5IU							99	99	99	99	99	99	99		Intravenous push
2019-04-08	username not found	Gerald Igwemadu	M.C.D.	2019-04-08	9	Karu	Vicar hospital kabayi	324	NAS/KAR/PVT/Vicar hosp/324	36	2	2	#NULL!	4	2	1	2		Stimulation of labour Induction of labour	1	0	1	0	#NULL!	2	20IU						20IU		Not sure						Intravenous infusion Posterior	0	0	0	1	1	0	0		Intravenous push Intravenous infusion
2019-04-07	username not found	OLOBADE MODUPEOLUWA ADEOLA	D.G	2019-04-04	11	ISEYIN	YAH ALLAH HOSPITAL	143	OYO/ISE/PVT/YAH ALLAH HOSPITAL/143	35	2	3	#NULL!	5	2	1	3		Stimulation of labour	1	0	0	0	#NULL!	1	5IU														Intravenous infusion	0	0	0	1	0	0	0
2019-03-27	username not found	Alabi Tobiloba	R.A	2019-03-27	11	ATIBA	ABIWERE MATERNITY CENTRE	114	OYO/ATI/PVT/ABIWERE/114	36	1	2	#NULL!	10	2	1	2		Augmentation of labour	0	1	0	0	#NULL!	3			10IU		Others	None										99	99	99	99	99	99	99
2019-03-28	username not found	OLOBADE MODUPEOLUWA ADEOLA	E.A	2019-03-26	11	SAKI EAST	UCH ANNEX	69	OYO/SAE/PUB/UCH ANNEX/069	35	2	2	#NULL!	12	1	1	1		Augmentation of labour	0	1	0	0	#NULL!	3			10IU		20IU											99	99	99	99	99	99	99
2019-03-28	username not found	OLOBADE MODUPEOLUWA ADEOLA	B.M	2019-03-26	11	SAKI EAST	UCH ANNEX	67	OYO/SAE/PUB/UCH ANNEX/067	45	2	1	#NULL!	10	1	1	3		Augmentation of labour Prevention of post-partum haemorrhage	0	1	0	1	#NULL!	1			5IU		5IU						20IU		20IU			99	99	99	99	99	99	99
2019-04-13	username not found	EGBUAWA MABEL	R.U.V	2019-04-13	7	OWERRI MUNICIPAL	FEDERAL MEDICAL CENTRE	382	IMO/OWM/PUB/FEDERAL MEDICAL CENTRE/382	34	1	1	#NULL!	4	1	1	1		Stimulation of labour Augmentation of labour Induction of labour Prevention of post-partum haemorrhage	1	1	1	1	#NULL!	2	10IU		10IU		5IU		15IU		10IU		20IU		20IU		Intravenous infusion	0	0	0	1	0	0	0		Intravenous infusion
2019-04-13	username not found	Onwumah Malachy uche	O. C	2019-04-09	7	Okigwe	Gen hospital okigwe	182	IMO/OKG/PUB/GEN HOSPITAL OKIGWE/182	35	2	2	#NULL!	5	1	1	2		Induction of labour Prevention of post-partum haemorrhage	0	0	1	1	#NULL!	1							10IU		10IU		20IU		20IU			99	99	99	99	99	99	99		Intravenous infusion
2019-04-07	username not found	E. G. POLYCARP	N. I. A	2019-04-02	1	IKOT EKPENE	SALTHON MEDICAL CENTER AND MATERNITY	227	AKB/IKE/PVT/SALTHON/227	44	1	1	#NULL!	16	2	1	4	OCCASSIONALLY	Stimulation of labour Augmentation of labour Induction of labour Prevention of post-partum haemorrhage	1	1	1	1	#NULL!	1	2.5IU		5IU		10IU		10IU		10IU		10IU		15IU		Intravenous push	0	0	1	0	0	0	0		Intravenous push
2019-04-11	username not found	Idongesit Jackson	I.O.L	2019-04-09	1	Uyo	Family Life Centre/VVF Maternal Birth Injury Hospital	150	AKB/UYO/PVT/FAMILY LIFE CENTRE_VVF HOSPITAL/150	31	2	1	#NULL!	6	2	1	4	Occasionally	Augmentation of labour Induction of labour Prevention of post-partum haemorrhage	0	1	1	1	#NULL!	1			5IU		5IU		10IU		5IU		10IU		10IU			99	99	99	99	99	99	99		Intravenous infusion
2019-04-02	username not found	Idongesit Jackson	E.I.U	2019-04-01	1	Uyo	Jeconiah Specialist Hospital.	70	AKB/UYO/PVT/JECONIAH SPECIALIST HOSPITAL/070	30	1	1	#NULL!	5	2	1	4	Occasionally, when necessary	Augmentation of labour Prevention of post-partum haemorrhage	0	1	0	1	#NULL!	1			10IU		10IU						5IU		5IU			99	99	99	99	99	99	99
2019-04-17	username not found	E. G. POLYCARP	A. C	2019-04-11	1	IBESIKPO ASUTAN	PRIMARY HEALTH CENTRE, NUNG UDOE	250	AKB/IBA/PUB/PHC,NUNG UDOE/250	56	2	2	#NULL!	28	1	1	4	DURING LABOUR	Prevention of post-partum haemorrhage	0	0	0	1	#NULL!	1											10IU		5IU			99	99	99	99	99	99	99
2019-04-17	username not found	Samuel Umoh	NIW	2019-04-16	1	EKT	PVT	201	AKB/EKT/PVT/GOODCARE MEDICAL CENTER/201	27	2	2	#NULL!	6	2	1	4	When necessary	Stimulation of labour Augmentation of labour Induction of labour Prevention of post-partum haemorrhage	1	1	1	1	#NULL!	2	10IU		10IU		10IU		10IU		20IU		10IU		10IU		Intravenous infusion	0	0	0	1	0	0	0		Intramuscular
2019-04-09	username not found	Samuel Umoh	NJN	2019-04-02	1	ORN	PVT	134	AKB/ORN/PVT/UWEM FOUNDATION SPECIALIST CLINIC/134	28	2	2	#NULL!	3	2	1	4	During delivery	Induction of labour Prevention of post-partum haemorrhage	0	0	1	1	#NULL!	2							10IU		10IU		5IU		5IU			99	99	99	99	99	99	99		Intravenous infusion
2019-04-12	username not found	Idongesit Jackson	G.E	2019-04-10	1	Uyo	Enwongo-Abasi Medical Center	157	AKB/UYO/PVT/ENWONGO-ABASI MEDICAL CENTER/157	24	2	2	#NULL!	2	2	1	4	When necessary	Stimulation of labour Prevention of post-partum haemorrhage	1	0	0	1	#NULL!	1	10IU										20IU		Others	30IU	Intravenous push Intravenous infusion	0	0	1	1	0	0	0
2019-04-07	username not found	E. G. POLYCARP	G . A	2019-04-01	1	OKOBO	GENERAL HOSPITAL OKOBO	190	AKB/OKB/PUB/GH OKOBO/190	49	1	1	#NULL!	20	1	1	3		Prevention of post-partum haemorrhage	0	0	0	1	#NULL!	1											5IU		5IU			99	99	99	99	99	99	99
2019-04-07	username not found	E. G. POLYCARP	O. O. D	2019-03-29	1	IKOT EKPENE	NSEABASI CLINIC AND MATERNITY, IKOT EKPENE	204	AKB/IKE/PVT/NSEABASI/204	48	1	1	#NULL!	18	2	1	3		Stimulation of labour Prevention of post-partum haemorrhage	1	0	0	1	#NULL!	1	15IU										15IU		15IU		Intravenous push	0	0	1	0	0	0	0
2019-04-08	username not found	E. G. POLYCARP	S. A. C	2019-03-28	1	IKOT EKPENE	INFECTIOUS DISEASES HOSPITAL	233	AKB/IKE/PUB/IDH/233	37	1	1	#NULL!	13	1	1	3		Prevention of post-partum haemorrhage	0	0	0	1	#NULL!	1											10IU		10IU			99	99	99	99	99	99	99
2019-04-17	username not found	E G. POLYCARP	C. Y	2019-04-11	1	IBESIKPO ASUTAN	PRIMARY HEALTH CENTRE, NUNG UDOE	251	AKB/IBA/PUB/PHC,NUNG UDOE/251	44	1	1	#NULL!	12	1	1	3		Stimulation of labour Prevention of post-partum haemorrhage	1	0	0	1	#NULL!	1	5IU										5IU		5IU		Intramuscular Intravenous infusion	0	1	0	1	0	0	0
2019-04-02	username not found	E. G. POLYCARP	D. U .U	2019-03-28	1	UYO	MFONABASI CLINIC UYO	107	AKB/UYO/PVT/MFONABASI/107	34	1	1	#NULL!	8	2	1	3		Stimulation of labour Augmentation of labour Induction of labour Prevention of post-partum haemorrhage	1	1	1	1	#NULL!	1	10IU		10IU		10IU		10IU		10IU		20IU		20IU		Intravenous infusion	0	0	0	1	0	0	0		Intravenous infusion
2019-04-07	username not found	E. G. POLYCARP	U. S. E	2019-03-28	1	IKOT EKPENE	NSEABASI CLINIC AND MATERNITY, IKOT EKPENE	201	AKB/IKE/PVT/NSEABASI/201	26	1	1	#NULL!	3	2	1	3		Prevention of post-partum haemorrhage	0	0	0	1	#NULL!	1											10IU		5IU			99	99	99	99	99	99	99
2019-04-08	username not found	E. G. POLYCARP	K. P. E	2019-03-28	1	IKOT EKPENE	THE BRIDGE CLINIC	235	AKB/IKE/PVT/BRIDGE/235	32	1	1	#NULL!	3	2	1	3		Prevention of post-partum haemorrhage	0	0	0	1	#NULL!	1											10IU		5IU			99	99	99	99	99	99	99
2019-04-07	username not found	E. G. POLYCARP	U. M. O	2019-03-28	1	IKOT EKPENE	NSEABASI CLINIC AND MATERNITY	207	AKB/IKE/PVT/NSEABASI/207	52	1	2	#NULL!	21	2	1	3		Prevention of post-partum haemorrhage	0	0	0	1	#NULL!	1											20IU		20IU			99	99	99	99	99	99	99
2019-04-05	username not found	Idongesit Jackson	U.A	2019-04-03	1	Uyo	Canaan Land Hospital	105	AKB/UYO/PVT/CANAAN LAND HOSPITAL	23	2	2	#NULL!	2	2	1	3		Induction of labour Prevention of post-partum haemorrhage	0	0	1	1	#NULL!	2							Not sure		Not sure		Not sure		Not sure			99	99	99	99	99	99	99		Not sure
2019-03-20	username not found	Unyime Eshiet	B.U.U.	2019-03-13	1	Abak	Mercy hospital Abak	13	AKB/ABK/02/Mercy.hosp.Abak	28	2	2	#NULL!	2	2	1	3		Prevention of post-partum haemorrhage	0	0	0	1	#NULL!	1											10IU		5IU			99	99	99	99	99	99	99
2019-03-24	username not found	Idongesit Jackson	H.F.I	2019-03-20	1	UYO	Mediques Plus	13	AKB/UYO/PVT/PREMIER MEDICAL SERVICES/013	21	2	2	#NULL!	1	2	1	3		Stimulation of labour Augmentation of labour Induction of labour Prevention of post-partum haemorrhage	1	1	1	1	#NULL!	1	10IU		15U		10IU		10IU		5IU		10IU		10IU		Intravenous infusion	0	0	0	1	0	0	0		Intravenous infusion
2019-03-28	username not found	Samuel Umoh	MJE	2019-03-25	1	EKT	PUB	84	AKB/EKT/PUB/COMPREHENSIVE HEALTH CENTER - OKON/084	30	2	3	#NULL!	3	1	1	3		Prevention of post-partum haemorrhage	0	0	0	1	#NULL!	2											Others	30IU	Not sure			99	99	99	99	99	99	99
2019-03-30	username not found	Samuel Umoh	SUA	2019-03-29	1	EKT	PVT	105	AKB/EKT/PVT/UTIBEABASI CLINIC/105	62	1	1	#NULL!	28	2	1	2		Stimulation of labour Augmentation of labour Induction of labour Prevention of post-partum haemorrhage	1	1	1	1	#NULL!	1	10IU		5IU		5IU		10IU		5IU		20IU		10IU		Intravenous infusion	0	0	0	1	0	0	0		Intravenous infusion
2019-04-17	username not found	Samuel Umoh	NGS	2019-04-17	1	NSU	PUB	206	AKB/NSU/PUB/COTTAGE HOSP. - IKOT EKPENE UDO/206	47	1	1	#NULL!	17	1	1	2		Stimulation of labour Augmentation of labour Induction of labour Prevention of post-partum haemorrhage	1	1	1	1	#NULL!	1	5IU		5IU		5IU		10IU		5IU		20IU		20IU		Intravenous infusion	0	0	0	1	0	0	0		Intravenous infusion
2019-04-07	username not found	E. G. POLYCARP	T. T. U	2019-03-28	1	UYO	FRUITFUL VINE BIRTH CENTRE	217	AKB/UYO/PVT/FRUITFUL VINE/217	47	1	1	#NULL!	15	2	1	2		Prevention of post-partum haemorrhage	0	0	0	1	#NULL!	1											10IU		10IU			99	99	99	99	99	99	99
2019-04-07	username not found	E. G. POLYCARP	P. M. A	2019-03-28	1	UYO	CORAY SPECIALIST CLINIC	214	AKB/UYO/PVT/CORAY/214	36	1	1	#NULL!	8	2	1	2		Prevention of post-partum haemorrhage	0	0	0	1	#NULL!	1											10IU		5IU			99	99	99	99	99	99	99
2019-03-25	username not found	Idongesit Jackson	U.H.I	2019-03-24	1	Uyo	Mediques Plus	28	AKB/UYO/PVT/MEDIQUES PLUS/028	30	1	1	#NULL!	7	2	1	2		Stimulation of labour Augmentation of labour Induction of labour Prevention of post-partum haemorrhage	1	1	1	1	#NULL!	1	5IU		5IU		5IU		5IU		5IU		20IU		20IU		Intravenous infusion	0	0	0	1	0	0	0		Intravenous infusion
2019-04-05	username not found	Idongesit Jackson	I.O.I	2019-04-03	1	Uyo	Canaan Land Hospital	104	AKB/UYO/PVT/CANAAN LAND HOSPITAL/104	34	1	1	#NULL!	5	2	1	2		Stimulation of labour Augmentation of labour Induction of labour Prevention of post-partum haemorrhage	1	1	1	1	#NULL!	1	2.5IU		10IU		5IU		10IU		5IU		Not sure		Not sure		Intravenous infusion	0	0	0	1	0	0	0		Intravenous infusion
2019-03-28	username not found	Samuel Umoh	E.H	2019-03-26	1	EKT	PVT	92	AKB/EKT/PVT/HOLIFIELD SPECIALIST HOSP & FERTILITY CENTER/092	30	1	1	#NULL!	4	2	1	2		Stimulation of labour Augmentation of labour Induction of labour Prevention of post-partum haemorrhage	1	1	1	1	#NULL!	1	10IU		10IU		5IU		10IU		5IU		20IU		20IU		Intravenous infusion	0	0	0	1	0	0	0		Intravenous infusion
2019-04-12	username not found	Idongesit Jackson	E.K.A	2019-04-10	1	Uyo	Enwongo- Abasi	158	AKB/UYO/PVT/ENWONGO-ABASI MEDICAL CENTER	31	2	1	#NULL!	3	2	1	2		Stimulation of labour Augmentation of labour Induction of labour Prevention of post-partum haemorrhage	1	1	1	1	#NULL!	1	10IU		10IU		5IU		20IU		10IU		20IU		15IU		Intravenous infusion	0	0	0	1	0	0	0		Intravenous infusion
2019-04-12	username not found	Idongesit Jackson	E.K.A	2019-04-10	1	Uyo	Enwongo- Abasi	158	AKB/UYO/PVT/ENWONGO-ABASI MEDICAL CENTER	31	2	1	#NULL!	3	2	1	2		Stimulation of labour Augmentation of labour Induction of labour Prevention of post-partum haemorrhage	1	1	1	1	#NULL!	1	10IU		10IU		5IU		20IU		10IU		20IU		15IU		Intravenous infusion	0	0	0	1	0	0	0		Intravenous infusion
2019-04-07	username not found	E. G. POLYCARP	S. S. P	2019-03-28	1	UYO	LIFE CARE HOSPITAL UYO	196	AKB/UYO/PVT/LIFECARE/196	44	2	1	#NULL!	3	2	1	2		Prevention of post-partum haemorrhage	0	0	0	1	#NULL!	1											10IU		5IU			99	99	99	99	99	99	99
2019-03-29	username not found	E G POLYCARP	M. U	2019-03-26	1	UYO	ST LUKE'S HOSPITAL ANUA	4	AKB/UYO/PVT/ST. LUKE'S HOSP/004	30	1	1	#NULL!	2	3	1	2		Prevention of post-partum haemorrhage	0	0	0	1	#NULL!	1											10IU		10IU			99	99	99	99	99	99	99
2019-04-03	username not found	Idongesit Jackson	I.B.J	2019-04-02	1	Uyo	University of Uyo Teaching Hospital	90	AKB/UYO/PUB/UNIVERSITY OF UYO TEACHING HOSPITAL/090	32	1	1	#NULL!	2	1	1	2		Stimulation of labour Prevention of post-partum haemorrhage	1	0	0	1	#NULL!	3	5IU										20IU		10IU		Intravenous infusion	0	0	0	1	0	0	0
2019-04-09	username not found	Samuel Umoh	UOE	2019-04-02	1	ORN	PUB	122	AKB/ORN/PUB/GENERAL HOSP./122	28	1	1	#NULL!	1	1	1	2		Augmentation of labour Induction of labour Prevention of post-partum haemorrhage	0	1	1	1	#NULL!	1			10IU		5IU		10IU		5IU		10IU		10IU			99	99	99	99	99	99	99		Intravenous infusion
2019-04-07	username not found	E. G. POLYCARP	E. M. C	2019-03-28	1	IKOT EKPENE	NSEABASI CLINIC AND MATERNITY	205	AKB/IKE/PVT/NSEABASI/205	53	2	2	#NULL!	26	2	1	2		Prevention of post-partum haemorrhage	0	0	0	1	#NULL!	1											20IU		20IU			99	99	99	99	99	99	99
2019-04-02	username not found	E. G. POLYCARP	F. A	2019-03-27	1	IKOT EKPENE	GENERAL HOSPITAL IKOT EKPENE	87	AKB/IKE/PUB/GEN HOSP IKE/087	42	1	2	#NULL!	12	1	1	2		Prevention of post-partum haemorrhage	0	0	0	1	#NULL!	1											20IU		20IU			99	99	99	99	99	99	99
2019-03-31	username not found	Idongesit Jackson	M.U	2019-03-29	1	Uyo	Shelter'd Specialist Hospital	62	AKB/UYO/PVT/SHELTER'D SPECIALIST HOSPITAL/062	26	2	2	#NULL!	3	2	1	2		Stimulation of labour Augmentation of labour Induction of labour Prevention of post-partum haemorrhage	1	1	1	1	#NULL!	2	10IU		10IU		10IU		10IU		10IU		10IU		10IU		Intravenous infusion	0	0	0	1	0	0	0		Intravenous infusion
2019-04-03	username not found	Idongesit Jackson	E.A	2019-04-02	1	Uyo	Shelter'd Specialist Hospital	83	AKB/UYO/PVT/SHELTER%D SPECIALIST HOSPITAL/083	32	2	2	#NULL!	2	2	1	2		Stimulation of labour Augmentation of labour Induction of labour Prevention of post-partum haemorrhage	1	1	1	1	#NULL!	2	10IU		10IU		10IU		10IU		10IU		10IU		10IU		Intravenous infusion	0	0	0	1	0	0	0		Intravenous infusion
2019-04-17	username not found	Idongesit Jackson	C.S.S	2019-04-17	1	Uyo	Havanna Specialist Hospital	212	AKB/UYO/PVT/HAVANNA SPECIALIST HOSPITAL/212	41	1	1	#NULL!	13	2	1	1		Stimulation of labour Augmentation of labour Induction of labour Prevention of post-partum haemorrhage	1	1	1	1	#NULL!	1	5IU		5IU		Others	2.5IU	5IU		5IU		20IU		Others	80IU	Intravenous infusion	0	0	0	1	0	0	0		Intravenous infusion
2019-03-26	username not found	Idongesit Jackson	N.L.O	2019-03-25	1	Uyo	Majesty Hospital & Eye Clinic	32	AKB/UYO/PVT/MAJESTY HOSPITAL/032	38	1	1	#NULL!	10	2	1	1		Stimulation of labour Augmentation of labour Induction of labour Prevention of post-partum haemorrhage	1	1	1	1	#NULL!	1	20IU		10IU		10IU		20IU		10IU		20IU		20IU		Intramuscular Intravenous infusion	0	1	0	1	0	0	0		Intravenous infusion
2019-04-07	username not found	E. G .POLYCARP	E. S. A	2019-03-28	1	UYO	FRUITFUL VINE BIRTH CENTRE	220	E. G. POLYCARP	31	1	1	#NULL!	6	2	1	1		Stimulation of labour Augmentation of labour Prevention of post-partum haemorrhage	1	1	0	1	#NULL!	1	5IU		5IU		5IU						5IU		10IU		Intravenous push Intravenous infusion	0	0	1	1	0	0	0
2019-03-18	username not found	Dr. Sulaiman Lawan	Z.A	2019-03-17	2	BAU	PRIVATE	19	BAU/BAU/PVT/SHIFA ROYAL HOSPITAL/019	29	2	1	#NULL!	4	2	1	1		Stimulation of labour Augmentation of labour Prevention of post-partum haemorrhage	1	1	0	1	#NULL!	1	5IU		5IU		10IU						10IU		10IU		Intramuscular Intravenous infusion	0	1	0	1	0	0	0
2019-04-04	username not found	Odoh Joyce	R. A	2019-04-02	3	Sapele	Divine Touch Clinic and Maternity, Sapele	140	DLT/OKP/PVT/DIVINE TOUCH CLINIC AND MATERNITY, SAPELE/140	47	1	1	#NULL!	15	2	1	4	Once in two weeks	Augmentation of labour Prevention of post-partum haemorrhage	0	1	0	1	#NULL!	1			20IU		10IU						Others	40IU	20IU			99	99	99	99	99	99	99
2019-03-23	username not found	Odoh Joyce	D. J.I	2019-03-20	3	Ethiope West	Cottage Government Hospital Mosogar	59	DLT/ETW/PUB/COTTAGE HOSPITAL, MOSOGAR/ 059	33	1	1	#NULL!	9	1	1	4	As required	Stimulation of labour Augmentation of labour Induction of labour Prevention of post-partum haemorrhage	1	1	1	1	#NULL!	1	5IU		10IU		5IU		10IU		5IU		10IU		10IU		Intravenous infusion	0	0	0	1	0	0	0		Intravenous infusion
2019-03-18	username not found	EDI Godspower Brume	Dr. A.G.O	2019-03-14	3	Warri South	TWINS CLINIC, WARRI	14	DLT/WAS/PVT/TWINS CLINIC/014	29	1	1	#NULL!	4	2	1	4	Occasionally	Augmentation of labour Prevention of post-partum haemorrhage	0	1	0	1	#NULL!	1			10IU		5IU						Others	40IU	Others	40IU		99	99	99	99	99	99	99
2019-03-25	username not found	OKEIBUNOR RACHAEL	N.E	2019-03-19	3	ETHIOPE EAST	OJUMAH CLINIC	11	DLT/ETE/PVT/OJUMAHCLINIC/011	24	2	2	#NULL!	3	2	1	4	Delivery	Stimulation of labour Induction of labour Prevention of post-partum haemorrhage	1	0	1	1	#NULL!	1	10IU						15IU		10IU		5IU		10IU		Intravenous infusion	0	0	0	1	0	0	0		Other
2019-04-06	username not found	EDI God'spower Brume	Dr E. A	2019-04-04	3	Okpe	Zanuel clinic and maternity Ughoton, Okpe	138	DLT/OKP/PVT/ZANUEL CLINIC AND MATERNITY UGHOTON/138	46	1	1	#NULL!	12	2	1	3	Bimonthly	Augmentation of labour Prevention of post-partum haemorrhage	0	1	0	1	#NULL!	1			10IU		5IU						Others	40IU	20IU			99	99	99	99	99	99	99
2019-04-11	username not found	FAVOUR AVWEROSUOGHENE	E.G.T	2019-04-05	3	UDU	TAIGA'S CLINIC	110	DLT/UDU/PVT/TAIGA'S CLINIC/110	71	1	1	#NULL!	38	2	1	3		Prevention of post-partum haemorrhage	0	0	0	1	#NULL!	1											10IU		10IU			99	99	99	99	99	99	99
2019-04-02	username not found	OKEIBUNOR RACHAEL	T.I.O	2019-03-29	3	SAPELE LOCAL GOVERNMENT	BOULEVARD CLINIC	55	DLT/SAP/PVT/BOULEVARDCLINIC/055	44	1	1	#NULL!	15	2	1	3		Stimulation of labour Augmentation of labour Prevention of post-partum haemorrhage	1	1	0	1	#NULL!	1	5IU		20IU		10IU						10IU		20IU		Intramuscular Intravenous infusion	0	1	0	1	0	0	0
2019-04-08	username not found	OKEIBUNOR RACHAEL	A.T	2019-04-04	3	UKWUANI LOCAL GOVERNMENT	DOMINION MEDICAL CENTRE	105	DLT/UKW/PVT/DOMINIONMEDICALCENTRE/105	35	1	1	#NULL!	6	2	1	3		Stimulation of labour Augmentation of labour Induction of labour Prevention of post-partum haemorrhage	1	1	1	1	#NULL!	3	5IU		10IU		5IU		10IU		10IU		20IU		20IU		Intravenous infusion	0	0	0	1	0	0	0		Intravenous infusion
2019-03-24	username not found	OKEIBUNOR RACHAEL	Dr. O.E	2019-03-18	3	ETHIOPE EAST	DUNFLOX HOSPITAL	1	DLT/ETE/PVT/DUNFLOXHOSPITAL/001	34	1	1	#NULL!	3	2	1	3		Augmentation of labour Prevention of post-partum haemorrhage	0	1	0	1	#NULL!	1			10IU		5IU						20IU		20IU			99	99	99	99	99	99	99
2019-04-06	username not found	EDI God'spower Brume	Dr. J. I	2019-04-04	3	Warri South	Mascap Hospital Warri.	16	DLT/WAS/PVT/MASCAP HOSPITAL/016	33	1	1	#NULL!	2	2	1	3		Stimulation of labour Augmentation of labour Induction of labour Prevention of post-partum haemorrhage	1	1	1	1	#NULL!	2	10IU		10IU		5IU		10IU		10IU		20IU		Others	30IU	Intravenous infusion	0	0	0	1	0	0	0		Intravenous infusion
2019-03-23	username not found	Odoh Joyce	A. E. J	2019-03-20	3	Ethiope West	New life Clinic, Atiwor, Jesse Town	70	DLT/ETW/PVT/NEW LIFE CLINIC, JESSE/070	33	2	1	#NULL!	2	2	1	3		Augmentation of labour Induction of labour Prevention of post-partum haemorrhage	0	1	1	1	#NULL!	1			10IU		5IU		5IU		5IU		20IU		10IU			99	99	99	99	99	99	99		Intravenous infusion
2019-04-11	username not found	FAVOUR AVWEROSUOGHENE	ONOME	2019-04-08	3	UDU	DOUBLE GRACE MATERNITY	120	DLT/UDU/PVT/DOUBLE GRACE MATERNITY/120	49	2	2	#NULL!	14	2	1	3		Induction of labour Prevention of post-partum haemorrhage	0	0	1	1	#NULL!	2							5IU		10IU		20IU		10IU			99	99	99	99	99	99	99		Intravenous infusion
2019-03-29	username not found	OKEIBUNOR RACHAEL	M.M	2019-03-21	3	SAPELE LOCAL GOVERNMENT	OKPARAVERO MEMORIAL HOSPITAL.	15	DLT/SAP/PVT/OKPARAVEROMEMORIALHOSPITAL/015	30	2	2	#NULL!	8	2	1	3		Stimulation of labour Augmentation of labour Prevention of post-partum haemorrhage	1	1	0	1	#NULL!	1	10IU		Others	30IU	15IU						20IU		15IU		Intravenous infusion	0	0	0	1	0	0	0
2019-04-11	username not found	FAVOUR AVWEROSUOGHENE	R. O	2019-04-08	3	UDU	DOUBLE GRACE MATERNITY	121	DLT/UDU/PVT/DOUBLE GRACE MATERNITY/121	31	2	2	#NULL!	8	2	1	3		Induction of labour Prevention of post-partum haemorrhage	0	0	1	1	#NULL!	2							5IU		10IU		20IU		10IU			99	99	99	99	99	99	99		Intravenous infusion
2019-04-11	username not found	FAVOUR AVWEROSUOGHENE	COOKE JENNIFER	2019-04-04	3	UDU	MORDICARE CLINIC AND MATERNITY	94	DLT/UDU/PVT/MORDICARE CLINIC AND MATERNITY/094	41	2	2	#NULL!	7	2	1	3		Stimulation of labour Induction of labour Prevention of post-partum haemorrhage	1	0	1	1	#NULL!	2	10IU						10IU		10IU		Others	40IU	20IU		Intravenous infusion	0	0	0	1	0	0	0		Intravenous infusion
2019-04-11	username not found	FAVOUR AVWEROSUOGHENE	TAGAR MERCY	2019-04-06	3	UDU	MORDI CARE CLINIC AND MATERNITY	150	DLT/UDU/PVT/MORDI CARE CLINIC AND MATERNITY/150	22	2	2	#NULL!	4	2	1	3		Induction of labour Prevention of post-partum haemorrhage	0	0	1	1	#NULL!	2							Not sure		20IU		20IU		10IU			99	99	99	99	99	99	99		Intravenous infusion
2019-03-29	username not found	EDI Godspower Brume	Nurse A. F	2019-03-28	3	Warri South	St. Melvin's Hospital/Clinic	108	DLT/WAS/PVT/ST. MELVIN'S HOSPITAL/CLINIC/108	27	2	2	#NULL!	4	2	1	3		Augmentation of labour Prevention of post-partum haemorrhage	0	1	0	1	#NULL!	1			5IU		10IU						20IU		Others	30IU		99	99	99	99	99	99	99
2019-04-08	username not found	EDI Godspower Brume	Nurse D. O	2019-04-03	3	Warri South	Havard specialist Hospital Warri	143	DLT/WAS/PVT/HAVARD SPECIALIST HOSPITAL/143	35	1	2	#NULL!	4	2	1	3		Stimulation of labour Augmentation of labour Induction of labour Prevention of post-partum haemorrhage	1	1	1	1	#NULL!	1	10IU		15U		5IU		5IU		5IU		Others	60IU	Others	60IU	Intravenous infusion	0	0	0	1	0	0	0		Intravenous infusion
2019-03-30	username not found	Odoh Joyce	C. J	2019-03-25	3	Sapele	Lana Hospital, Sapele	98	DLT/SAP/PVT/LANA HOSPITAL, SAPELE/098	29	2	2	#NULL!	1	2	1	3		Augmentation of labour Prevention of post-partum haemorrhage	0	1	0	1	#NULL!	1			10IU		5IU						20IU		20IU			99	99	99	99	99	99	99
2019-04-08	username not found	EDI Godspower Brume	Nurse G. E	2019-04-03	3	Warri South	Havard Specialist Hospital Warri	150	DLT/WAS/PVT/HAVARD SPECIALIST HOSPITAL/150	33	2	3	#NULL!	6	2	1	3		Stimulation of labour Augmentation of labour Induction of labour Prevention of post-partum haemorrhage	1	1	1	1	#NULL!	1	10IU		15U		5IU		5IU		5IU		Others	50IU	Others	50IU	Intravenous infusion	0	0	0	1	0	0	0		Intravenous infusion
2019-03-25	username not found	EDI Godspower Brume	Dr. H. E	2019-03-20	3	Warri South	Ame specialist clinic.	86	DLT/WAS/PVT/AME SPECIALIST CLINIC/086	79	1	1	#NULL!	53	2	1	2		Augmentation of labour Induction of labour Prevention of post-partum haemorrhage	0	1	1	1	#NULL!	1			5IU		5IU		5IU		5IU		10IU		10IU			99	99	99	99	99	99	99		Intravenous infusion
2019-04-10	username not found	Areghan Henrietta	P. E	2019-04-06	3	Ika North East	Adonai clinic and maternity Umunede	111	DLT/INE/PVT/ADONAI CLINIC AND MATERNITY UMUNEDE/111	62	1	1	#NULL!	32	2	1	2		Induction of labour Prevention of post-partum haemorrhage	0	0	1	1	#NULL!	1							5IU		Others	2.5IU	10IU		5IU			99	99	99	99	99	99	99		Intravenous infusion
2019-03-30	username not found	OKEIBUNOR RACHAEL	Dr. C.O	2019-03-25	3	SAPELE LOCAL GOVERNMENT	OGHENECHAWUKO HOSPITAL	25	DLT/SAP/PVT/OGHENECHAWUKOHOSPITAL/025	35	1	1	#NULL!	4	2	1	2		Augmentation of labour Prevention of post-partum haemorrhage	0	1	0	1	#NULL!	1			5IU		10IU						Others	50IU	Others	50IU		99	99	99	99	99	99	99
2019-04-02	username not found	EDI God'spower Brume	Dr. I. U. G	2019-04-02	3	Warri South	Mehscope Hospital Warri	131	DLT/WAS/PVT/MEHSCOPE HOSPITAL/131	26	1	1	#NULL!	3	2	1	2		Augmentation of labour Induction of labour Prevention of post-partum haemorrhage	0	1	1	1	#NULL!	1			5IU		5IU		5IU		Others	40IU	Others	40IU	Others	40IU		99	99	99	99	99	99	99		Intravenous infusion
2019-03-31	username not found	OKEIBUNOR RACHAEL	O.K	2019-03-28	3	SAPELE LOCAL GOVERNMENT	CARING HEIGHT HOSPITAL	41	DLT/SAP/PVT/CARINGHEIGHTHOSPITAL/041	27	1	1	#NULL!	3	2	1	2		Stimulation of labour Augmentation of labour Induction of labour Prevention of post-partum haemorrhage	1	1	1	1	#NULL!	1	10IU		10IU		10IU		10IU		10IU		20IU		20IU		Intravenous infusion	0	0	0	1	0	0	0		Intravenous infusion
2019-03-20	username not found	Okrikri Isaac Oghenekaro	B A	2019-03-19	3	Uvwie	Private	86	DLT/UVW/PVT/HUMANITYHOSPITAL&DIAGNOSTICCENTRE/086#	31	2	1	#NULL!	3	2	1	2		Augmentation of labour Prevention of post-partum haemorrhage	0	1	0	1	#NULL!	1			5IU		10IU						20IU		20IU			99	99	99	99	99	99	99
2019-04-11	username not found	FAVOUR AVWEROSUOGHENE	S. E. M	2019-04-06	3	UDU	BETHEL CLINIC	82	DLT/UDU/PVT/BETHEL CLINIC/082	35	2	2	#NULL!	6	2	1	2		Stimulation of labour Augmentation of labour Induction of labour Prevention of post-partum haemorrhage	1	1	1	1	#NULL!	1	2.5IU		5IU		10IU		10IU		20IU		20IU		20IU		Intravenous infusion	0	0	0	1	0	0	0		Intravenous infusion
2019-03-30	username not found	Odoh Joyce	B. E	2019-03-28	3	Sapele	Dantin Medical Center	124	DLT/SAP/PVT/DANTIN MEDICAL CENTER /124	27	2	2	#NULL!	2	2	1	2		Stimulation of labour Augmentation of labour Induction of labour Prevention of post-partum haemorrhage	1	1	1	1	#NULL!	1	10IU		10IU		10IU		10IU		10IU		20IU		20IU		Intravenous infusion	0	0	0	1	0	0	0		Intravenous infusion
2019-03-25	username not found	EDI God'spower Brume	Dr. A. O	2019-03-16	3	Warri South	Vicah Hospital Warri	58	DLT/WAS/PVT/VICAH HOSPITAL/058	50	1	1	#NULL!	25	2	1	1		Stimulation of labour Augmentation of labour Induction of labour Prevention of post-partum haemorrhage	1	1	1	1	#NULL!	1	5IU		10IU		5IU		5IU		5IU		10IU		20IU		Intramuscular	0	1	0	0	0	0	0		Intramuscular
2019-03-23	username not found	Odoh Joyce	O. A	2019-03-18	3	Ethiope West	DELSUTH, Oghara	30	DLT/ETW/PUB/DELSUTH, OGHARA/030	40	1	1	#NULL!	16	1	1	1		Stimulation of labour Augmentation of labour Prevention of post-partum haemorrhage	1	1	0	1	#NULL!	1	5IU		10IU		5IU						10IU		10IU		Intravenous infusion	0	0	0	1	0	0	0
2019-04-11	username not found	FAVOUR AVWEROSUOGHENE	DR. O. T. O	2019-04-08	3	UDU	JEBTHRO CLINIC AND MATERNITY	112	DLT/UDU/PVT/JEBTHRO CLINIC AND MATERNITY/112	43	2	1	#NULL!	12	2	1	1		Stimulation of labour Augmentation of labour Induction of labour Prevention of post-partum haemorrhage	1	1	1	1	#NULL!	2	5IU		5IU		5IU		10IU		5IU		10IU		5IU		Intravenous push Intravenous infusion	0	0	1	1	0	0	0		Intravenous infusion
2019-03-16	username not found	FAVOUR AVWEROSUOGHENE	F.A	2019-03-13	3	OSHIMILI SOUTH	FEDERAL MEDICAL CENTER	28	DLT/OSS/PUB/FEDERAL MEDICAL CENTER/028	31	1	1	#NULL!	8	1	1	1		Stimulation of labour Augmentation of labour Induction of labour Prevention of post-partum haemorrhage	1	1	1	1	#NULL!	1	10IU		5IU		5IU		5IU		5IU		Others	40IU	Others	40IU	Intravenous infusion	0	0	0	1	0	0	0		Intravenous infusion
2019-04-11	username not found	Areghan Henrietta	O. J	2019-03-19	3	Ughelli North	Central hospital Ughelli	25	DLT/UGN/PUB/CENTRAL HOSPITAL UGHELLI/025	30	1	1	#NULL!	5	1	1	1		Stimulation of labour Augmentation of labour Induction of labour Prevention of post-partum haemorrhage	1	1	1	1	#NULL!	1	5IU		5IU		5IU		5IU		5IU		20IU		5IU		Intravenous infusion	0	0	0	1	0	0	0		Intravenous infusion
2019-03-16	username not found	FAVOUR AVWEROSUOGHENE	A. C	2019-03-13	3	OSHIMILI SOUTH	FEDERAL MEDICAL CENTER	1	DLT/OSS/PUB/FEDERAL MEDICAL CENTRE/001	35	1	1	#NULL!	5	1	1	1		Stimulation of labour Augmentation of labour Induction of labour Prevention of post-partum haemorrhage	1	1	1	1	#NULL!	1	5IU		5IU		5IU		5IU		5IU		Others	40IU	Others	40IU	Intravenous infusion	0	0	0	1	0	0	0		Intravenous infusion
2019-04-11	username not found	Okrikri Isaac Oghenekaro	O S	2019-04-10	3	Uvwie	Public	48	DLT/UVW/PUB/NIGERIANNAVYHOSPITAL/048#	35	1	1	#NULL!	5	1	1	1		Stimulation of labour Augmentation of labour Induction of labour Prevention of post-partum haemorrhage	1	1	1	1	#NULL!	1	5IU		10IU		5IU		10IU		5IU		20IU		20IU		Intravenous infusion	0	0	0	1	0	0	0		Intravenous infusion
2019-03-25	username not found	EDI God'spower Brume	Dr. E. A	2019-03-16	3	Warri South	Vicah Hospital Warri	41	DLT/WAS/PVT/VICAH HOSPITAL/041	27	1	1	#NULL!	4	2	1	1		Stimulation of labour Augmentation of labour Induction of labour Prevention of post-partum haemorrhage	1	1	1	1	#NULL!	1	5IU		10IU		5IU		5IU		5IU		10IU		20IU		Intravenous push	0	0	1	0	0	0	0		Intramuscular
2019-03-29	username not found	FAVOUR AVWEROSUOGHENE	STELLA	2019-03-25	3	OSHIMILI SOUTH	OKWE GENERAL HOSPITAL	62	DLT/OSS/PUB/OKWE GENERAL HOSPITAL/062	35	2	2	#NULL!	8	1	1	1		Stimulation of labour Augmentation of labour Induction of labour Prevention of post-partum haemorrhage	1	1	1	1	#NULL!	1	5IU		5IU		5IU		5IU		5IU		Others	40IU	Others	40IU	Intravenous infusion	0	0	0	1	0	0	0		Intravenous infusion
2019-04-11	username not found	FAVOUR AVWEROSUOGHENE	S.T.A	2019-04-11	3	UDU	GENERAL HOSPITAL OTOR UDU	109	DLT/UDU/PUB/GENERAL HOSPITAL OTOR UDU/109	38	2	2	#NULL!	5	1	1	1		Stimulation of labour Augmentation of labour Induction of labour Prevention of post-partum haemorrhage	1	1	1	1	#NULL!	1	2.5IU		5IU		5IU		10IU		10IU		Others	30-40IU	Others	30-40IU	Intravenous infusion	0	0	0	1	0	0	0		Intravenous infusion
2019-04-05	username not found	UGWUANYI VIRGINUS	B.N.E	2019-04-04	4	OHAUKWU	GENERAL HOSPITAL EZZANGBO	46	EBY/ OHK/ PUB/ GENERAL HOSP/ 046	59	1	1	#NULL!	34	1	1	4	Sparingly	Stimulation of labour Augmentation of labour Induction of labour Prevention of post-partum haemorrhage	1	1	1	1	#NULL!	1	10IU		10IU		5IU		10IU		5IU		15IU		10IU		Intravenous infusion	0	0	0	1	0	0	0		Intravenous infusion
2019-04-03	username not found	UGWUANYI VIRGINUS	ONE	2019-04-02	4	OHAUKWU	EMMANUEL CLINIC IZHIANGBO	28	EBY/ OHK/ PVT/ EMMANUEL CLINIC/ 028	56	1	1	#NULL!	15	2	1	4	Occasionally	Stimulation of labour Augmentation of labour Induction of labour Prevention of post-partum haemorrhage	1	1	1	1	#NULL!	1	10IU		10IU		10IU		10IU		5IU		20IU		20IU		Intravenous infusion	0	0	0	1	0	0	0		Intravenous infusion
2019-04-13	username not found	ANULIKA VICTORIA EZEOKE	P.M.	2019-04-12	4	OHAZARA	COTTAGE HOSPITAL, OKPOSI	141	EBY/OHZ/PVT/COTTAGE HOSP/141	31	1	1	#NULL!	5	2	1	4	DURING CHILD BIRTH	Prevention of post-partum haemorrhage	0	0	0	1	#NULL!	1											20IU		20IU			99	99	99	99	99	99	99
2019-03-28	username not found	ANULIKA VICTORIA EZEOKE	U.C	2019-03-26	4	ABAKALIKI	KANMELU SPECIALIST HOSPITAL AND MATERNITY	15	EBY/ABK/PVT/KANMELU/015	26	2	2	#NULL!	7	2	1	4	DURING LABOUR	Stimulation of labour Induction of labour Prevention of post-partum haemorrhage	1	0	1	1	#NULL!	3	10IU						10IU		10IU		5IU		5IU		Intravenous infusion	0	0	0	1	0	0	0		Intravenous infusion
2019-04-10	username not found	Okonkwo chioma	OOL	2019-04-09	4	Ohaukwu	Ndubuisi clinics annex ezzangbo	98	Eby/ohk/Pvt/ndubuisi clinics/098	24	2	2	#NULL!	2	2	1	4	Occasionally	Stimulation of labour Augmentation of labour Prevention of post-partum haemorrhage	1	1	0	1	#NULL!	1	5IU		10IU		10IU						5IU		10IU		Intravenous infusion	0	0	0	1	0	0	0
2019-04-06	username not found	ANULIKA VICTORIA EZEOKE	B.P.M	2019-04-06	4	EBONYI	SONER SPECIALIST HOSPITAL, ABAKALIKI	91	EBY/EBN/PVT/SONER HOSP/091	27	2	2	#NULL!	2	2	1	4	PRN	Prevention of post-partum haemorrhage	0	0	0	1	#NULL!	1											10IU		10IU			99	99	99	99	99	99	99
2019-03-28	username not found	ANULIKA VICTORIA EZEOKE	O.B.	2019-03-26	4	ABAKALIKI	DOCTOR'S SPECIALIST CLINIC AND MATERNITY	16	EBY/ABK/PVT/DOCTOR'S CLINIC/016	47	1	1	#NULL!	20	2	1	3		Stimulation of labour Augmentation of labour Induction of labour Prevention of post-partum haemorrhage	1	1	1	1	#NULL!	1	10IU		10IU		10IU		10IU		10IU		20IU		20IU		Intravenous infusion	0	0	0	1	0	0	0		Intravenous infusion
2019-04-15	username not found	Okonkwo chioma	OS	2019-04-15	4	Abakaliki	Chinenye health clinic and maternity	150	Eby/abk/Pvt/chinenye health clinic/150	49	1	1	#NULL!	12	2	1	3		Induction of labour Prevention of post-partum haemorrhage	0	0	1	1	#NULL!	1							10IU		10IU		10IU		10IU			99	99	99	99	99	99	99		Intravenous infusion
2019-04-08	username not found	Okonkwo chioma	CO	2019-04-08	4	Abakaliki	St Agatha's hospital and maternity	86	Eby/abk/Pvt/St Agata's hosp/086	35	2	1	#NULL!	10	2	1	3		Stimulation of labour Augmentation of labour Induction of labour Prevention of post-partum haemorrhage	1	1	1	1	#NULL!	1	10IU		10IU		10IU		10IU		10IU		10IU		10IU		Intravenous infusion	0	0	0	1	0	0	0		Intravenous infusion
2019-04-16	username not found	JUDE ONWE	O.C.C	2019-04-15	4	EBONYI	CHUKWUNEDUM SPECIALIST HOSPITAL ISHIEKE	168	EBY/EBN/PVT/CHUKWUNEDUM SPECIALIST HOSPITAL ISHIEKE/168	39	1	1	#NULL!	9	2	1	3		Augmentation of labour Prevention of post-partum haemorrhage	0	1	0	1	#NULL!	1			10IU		5IU						10IU		5IU			99	99	99	99	99	99	99
2019-04-01	username not found	Pharm. Solomon Ikechukwu Okorie	E. N	2019-03-22	4	ABK	Chizaram Clinic & Maternity #2 Hatchery Abakaliki	10	EBY/ ABK/ 02/ Chizaram Clinic & Maternity #2 Hatchery Abakaliki	28	2	2	#NULL!	5	2	1	3		Prevention of post-partum haemorrhage	0	0	0	1	#NULL!	1											10IU		5IU			99	99	99	99	99	99	99
2019-04-16	username not found	UGWUANYI VIRGINUS	N E	2019-04-14	4	ABAKALIKI	CHINENYE HEALTH CLINIC AND MATERNITY	151	EBY/ ABK/ PVT/ CHINENYE HEALTH CLINIC MATERNITY/ 151	25	2	2	#NULL!	4	2	1	3		Induction of labour Prevention of post-partum haemorrhage	0	0	1	1	#NULL!	2							10IU		10IU		10IU		10IU			99	99	99	99	99	99	99		Intravenous infusion
2019-04-16	username not found	UGWUANYI VIRGINUS	N E	2019-04-14	4	ABAKALIKI	CHINENYE HEALTH CLINIC AND MATERNITY	151	EBY/ ABK/ PVT/ CHINENYE HEALTH CLINIC MATERNITY/ 151	25	2	2	#NULL!	4	2	1	3		Induction of labour Prevention of post-partum haemorrhage	0	0	1	1	#NULL!	2							10IU		10IU		10IU		10IU			99	99	99	99	99	99	99		Intravenous infusion
2019-03-30	username not found	ANULIKA VICTORIA EZEOKE	N.C	2019-03-29	4	EBONYI	DIVINE MERCY CLINIC AND MATERNITY	26	EBY/EBN/PVT/DIVINE MERCY CLINIC/026	23	2	2	#NULL!	1	2	1	3		Prevention of post-partum haemorrhage	0	0	0	1	#NULL!	1											20IU		10IU			99	99	99	99	99	99	99
2019-04-08	username not found	Okonkwo chioma	PE	2019-04-08	4	Abakaliki	St Agatha's hospital and maternity	88	Eby/abk/Pvt/St Agatha's hosp/088	25	2	3	#NULL!	5	2	1	3		Stimulation of labour Augmentation of labour Induction of labour Prevention of post-partum haemorrhage	1	1	1	1	#NULL!	1	10IU		10IU		10IU		10IU		10IU		10IU		10IU		Intravenous infusion	0	0	0	1	0	0	0		Intravenous infusion
2019-04-13	username not found	JUDE ONWE	A.C	2019-04-11	4	EBONYI	TOTAL HEALTH MEDICAL CENTRE, 57 OGBAGA ROAD ABAKALIKI	115	EBY/EBN/PVT/TOTAL HEALTH MEDICAL CENTRE/	41	1	1	#NULL!	19	2	1	2		Augmentation of labour Induction of labour Prevention of post-partum haemorrhage	0	1	1	1	#NULL!	1			10IU		10IU		10IU		10IU		20IU		20IU			99	99	99	99	99	99	99		Intravenous infusion
2019-04-08	username not found	JUDE ONWE	O.M	2019-04-01	4	ABAKALIKI	ASSUMPTA SPECIALIST KLINIKUM, #34 OGOJA RD, AI	86	EBY/ABK/PVT/ASSUMPTA SPECIALIST KLINIKUM/086	38	1	1	#NULL!	10	2	1	2		Stimulation of labour Augmentation of labour Induction of labour Prevention of post-partum haemorrhage	1	1	1	1	#NULL!	1	10IU		10IU		10IU		10IU		10IU		20IU		20IU		Intravenous infusion	0	0	0	1	0	0	0		Intravenous infusion
2019-04-13	username not found	ANULIKA VICTORIA EZEOKE	A.U.J	2019-04-12	4	OHAZARA	JOINT PRESBYTERIAN HOSPITAL (JPH), UBURU	142	EBY/OHZ/PVT/JPH UBURU/142	28	1	1	#NULL!	3	2	1	2		Augmentation of labour Prevention of post-partum haemorrhage	0	1	0	1	#NULL!	1			10IU		5IU						15IU		15IU			99	99	99	99	99	99	99
2019-04-02	username not found	UGWUANYI VIRGINUS	O.C	2019-03-28	4	ABAKALIKI	EMMA MEMORIAL HOSPITAL	5	Eby/ ABK/ PVT/ EMMA MEMORIAL HOSP/ 005	29	2	2	#NULL!	7	2	1	2		Stimulation of labour Augmentation of labour Induction of labour Prevention of post-partum haemorrhage	1	1	1	1	#NULL!	1	10IU		10IU		10IU		15IU		20IU		20IU		10IU		Intramuscular Intravenous infusion	0	1	0	1	0	0	0		Intramuscular
2019-03-22	username not found	JUDE ONWE	TG	2019-03-21	4	ABAKALIKI	TRINITY GROUP SPECIALIST HOSPITAL, #5 NWALOR CRESCENT ,HATCERY RD ABAKALIKI.	2	EBY/ABK/PVT/TRINITY GROUP SPEC. HOSP/002	32	2	2	#NULL!	3	2	1	2		Prevention of post-partum haemorrhage	0	0	0	1	#NULL!	1											10IU		10IU			99	99	99	99	99	99	99
2019-04-14	username not found	Okonkwo chioma	AJ	2019-04-12	4	Afikpo north	By his grace hospital	142	Eby/Afn/Pvt/by his grace hospital/142	45	2	3	#NULL!	5	2	1	2		Augmentation of labour Induction of labour Prevention of post-partum haemorrhage	0	1	1	1	#NULL!	1			5IU		5IU		5IU		5IU		15IU		20IU			99	99	99	99	99	99	99		Intramuscular Intravenous infusion
2019-04-03	username not found	Okonkwo chioma	OD	2019-04-03	4	Abakaliki	St Barnabas hospital and maternity	37	Eby/abk/Pvt/St Barnabas hosp/037	49	1	1	#NULL!	24	2	1	1		Stimulation of labour Augmentation of labour Induction of labour Prevention of post-partum haemorrhage	1	1	1	1	#NULL!	1	10IU		5IU		5IU		10IU		10IU		20IU		20IU		Intravenous infusion	0	0	0	1	0	0	0		Intravenous infusion
2019-04-06	username not found	ANULIKA VICTORIA EZEOKE	I.F.	2019-04-04	4	OHAUKWU	CHIMA MATERNITY HOME	76	EBY/OHK	20	2	3	#NULL!	4	2	1	1		Stimulation of labour Augmentation of labour Induction of labour Prevention of post-partum haemorrhage	1	1	1	1	#NULL!	1	2.5IU		20IU		15IU		10IU		5IU		20IU		20IU		Intravenous infusion	0	0	0	1	0	0	0		Intravenous infusion
2019-04-08	username not found	JUDE ONWE	O.R	2019-04-04	4	OHAUKWU	CHIMA MATERNITY HOME	84	EBY/OHK/PVT/CHIMA MATERNITY HOME/084	19	2	3	#NULL!	1	2	1	1		Prevention of post-partum haemorrhage	0	0	0	1	#NULL!	1											20IU		20IU			99	99	99	99	99	99	99
2019-03-16	username not found	Agara Adedoyin Arinola	A. A	2019-03-18	5	IDO OSI	FOLASHADE CLINIC USI EKITI	21	EKT/IDO/PVT/FOLASHA.CLINIC/021	45	2	3	#NULL!	14	2	1	4	Occasionally	Stimulation of labour Augmentation of labour Prevention of post-partum haemorrhage	1	1	0	1	#NULL!	1	2.5IU		5IU		5IU						5IU		5IU		Intravenous infusion	0	0	0	1	0	0	0
2019-04-09	username not found	Imoisi Ese.	E. T	2019-03-25	5	Ikere	Our Saviour Medical Center	50	EKT/IKE/PVT/OUR SAVIOUR MEDICAL CENTER/050	28	2	2	#NULL!	2	2	1	3		Stimulation of labour Augmentation of labour Induction of labour Prevention of post-partum haemorrhage	1	1	1	1	#NULL!	1	5IU		5IU		10IU		5IU		10IU		10IU		10IU		Intravenous infusion	0	0	0	1	0	0	0		Intravenous infusion
2019-03-29	username not found	Fasuba Kayode	P. T	2019-03-25	5	ADO-EKITI	TRINITY HOSPITAL	74	EKT/ADE/PVT/TRINITY HOSPITAL/074	59	1	1	#NULL!	32	2	1	2		Augmentation of labour Induction of labour Prevention of post-partum haemorrhage	0	1	1	1	#NULL!	1			10IU		10IU		10IU		20IU		20IU		20IU			99	99	99	99	99	99	99		Intramuscular Intravenous infusion
2019-03-25	username not found	Fasuba Kayode	J. B	2019-03-20	5	ADO-EKITI	BASIRI BASIC HEALTH CENTRE	65	EKT/ADE/PUB/BASIRI BASIC HEALTH CENTRE/065	60	2	1	#NULL!	30	1	1	2		Stimulation of labour Augmentation of labour Induction of labour Prevention of post-partum haemorrhage	1	1	1	1	#NULL!	1	2.5IU		10IU		5IU		15IU		15IU		10IU		10IU		Intramuscular Intravenous push Intravenous infusion	0	1	1	1	0	0	0		Intramuscular Intravenous push Intravenous infusion
2019-03-25	username not found	Fasuba Kayode	K. T	2019-03-20	5	IJERO	IJURIN MODEL CLINIC	98	EKT/IJE/PUB/IJURIN MODEL CLINIC/098	32	1	1	#NULL!	10	1	1	2		Stimulation of labour Augmentation of labour Induction of labour Prevention of post-partum haemorrhage	1	1	1	1	#NULL!	1	2.5IU		10IU		15IU		15IU		10IU		10IU		10IU		Intramuscular Intravenous push Intravenous infusion	0	1	1	1	0	0	0		Intramuscular Intravenous push Intravenous infusion
2019-03-31	username not found	Agara Adedoyin Arinola	O. A. T	2019-03-27	5	ADO EKITI	DARAMOLA HEALTH CLINIC,AGO ADUELOJU,ADO EKITl	74	EKT/ADE/PVT/DARAMO.CLINIC/074	50	2	2	#NULL!	20	2	1	2		Stimulation of labour Augmentation of labour Induction of labour Prevention of post-partum haemorrhage	1	1	1	1	#NULL!	1	15IU		10IU		10IU		10IU		10IU		10IU		10IU		Oral Intramuscular Intravenous infusion	1	1	0	1	0	0	0		Oral Intramuscular Intravenous infusion
2019-03-15	username not found	Agara Adedoyin Arinola	A. A	2019-03-15	5	IDO OSi	FEDERAL TEACHING HOSPITAL IDO	5	EKT/IDO/PUB/FED.TEACH.HOSP/005	30	2	2	#NULL!	6	1	1	2		Stimulation of labour Augmentation of labour Prevention of post-partum haemorrhage	1	1	0	1	#NULL!	1	5IU		5IU		5IU						10IU		10IU		Intramuscular Intravenous push	0	1	1	0	0	0	0
2019-04-03	username not found	Imoisi Ese	O.M	2019-03-26	5	Ikere	State Specialist Hospital, Ise road	2	EKT/IKE/PUB/STATE SPECIALIST HOSPITAL, ISE ROAD	34	1	1	#NULL!	8	1	1	1		Stimulation of labour Augmentation of labour Induction of labour Prevention of post-partum haemorrhage	1	1	1	1	#NULL!	1	5IU		5IU		5IU		5IU		5IU		Others	40m	Others	40m	Intravenous infusion	0	0	0	1	0	0	0		Intravenous infusion
2019-03-29	username not found	Yusuf Abubakar usman	R J A	2019-03-29	6	Gombe	FEDERAL TEACHING HOSPITAL GOMBE	112	GOM/GOM/PUB/FTH GOMBE/003	28	1	1	#NULL!	1	1	1	2		Augmentation of labour Prevention of post-partum haemorrhage	0	1	0	1	#NULL!	1			5IU		Others	2.5IU					Others	40IU	Others	40IU		99	99	99	99	99	99	99
2019-04-17	username not found	EMERENAKEM IFEANYI	E C	2019-04-15	7	OBOWO	CHUKWUNONYEREM HOSPITAL	320	IMO/OBW/PVT/CHUKWUNONYEREM HOSP/320	48	1	1	#NULL!	24	2	1	4	When neccessary	Augmentation of labour Prevention of post-partum haemorrhage	0	1	0	1	#NULL!	1			10IU		5IU						20IU		20IU			99	99	99	99	99	99	99
2019-04-17	username not found	Onwumah Malachy uche	N. T. E	2019-04-09	7	IhitteUboma	Gen hospital IhitteUboma	205	IMO/IHU/PUB/GEN HOSPITAL IHITTEUBOMA /205	55	1	1	#NULL!	21	1	1	4	When needed	Induction of labour Prevention of post-partum haemorrhage	0	0	1	1	#NULL!	1							10IU		5IU		20IU		15IU			99	99	99	99	99	99	99		Intravenous infusion
2019-04-12	username not found	UDEARIRY NNAEMEKA	AF	2019-04-13	7	OWERRI WEST	IMMACULATE HEART HOSPITAL AND MATERNITY	298	IMO/OWW/PVT/IMMACULATE HEART HOSPITAL AND MATERNITY/298	49	1	1	#NULL!	19	2	1	4	WHEN I HAVE PATIENT	Stimulation of labour Augmentation of labour Induction of labour Prevention of post-partum haemorrhage	1	1	1	1	#NULL!	1	10IU		10IU		5IU		10IU		5IU		10IU		10IU		Intravenous infusion	0	0	0	1	0	0	0		Intravenous infusion
2019-03-26	username not found	EGBUAWA MABEL	U.O	2019-03-27	7	MBAITOLI	GENERAL HOSPITAL MBIERI	62	IMO/MBT/PUB/GENERAL HOSPITAL_MBIERI/062	50	1	1	#NULL!	18	1	1	4	WHEN NEEDED	Stimulation of labour Augmentation of labour Induction of labour Prevention of post-partum haemorrhage	1	1	1	1	#NULL!	1	10IU		10IU		5IU		5IU		5IU		10IU		20IU		Intravenous infusion	0	0	0	1	0	0	0		Intravenous infusion
2019-04-01	username not found	UDEARIRY NNAEMEKA	ULA	2019-03-30	7	OWERRI MUNICIPAL	BELMONT KA SPECIALIST HOSPITAL	108	IMO/OWM/PVT/BELMONT KA SPECIALIST HOSPITAL/108	30	1	1	#NULL!	5	2	1	4	SPARINGLY	Stimulation of labour Augmentation of labour Induction of labour Prevention of post-partum haemorrhage	1	1	1	1	#NULL!	1	10IU		5IU		10IU		10IU		10IU		20IU		20IU		Intravenous infusion	0	0	0	1	0	0	0		Intramuscular Intravenous infusion
2019-03-19	username not found	UDEARIRY NNAEMEKA	OMA	2019-03-18	7	OWERRI MUNICIPAL	AKARAUGO HOSPITAL	5	IMO/OWM/PVT/AKARAUGO HOSPITAL/005	33	2	1	#NULL!	5	2	1	4	WHEN NEEDED	Augmentation of labour Prevention of post-partum haemorrhage	0	1	0	1	#NULL!	2			10IU		10IU						20IU		20IU			99	99	99	99	99	99	99
2019-04-17	username not found	EMERENAKEM	P D J	2019-04-10	7	MBAITOLI	IMSUTH ANNEX	210	IMO/MBT/PUB/IMSUT ANNEX HOSP/210	31	1	1	#NULL!	4	1	1	4	When neccessary	Augmentation of labour Induction of labour Prevention of post-partum haemorrhage	0	1	1	1	#NULL!	1			10IU		5IU		10IU		Others	8 iu	20IU		20IU			99	99	99	99	99	99	99		Intravenous infusion
2019-04-16	username not found	EMERENAKEM IFEANYI	A P I	2019-04-09	7	ORLU	IMSUTH	202	IMO/ORL/PUB/IMSUT HOSP/202	33	1	1	#NULL!	4	1	1	4	WHEN NECCESSARY	Augmentation of labour Induction of labour Prevention of post-partum haemorrhage	0	1	1	1	#NULL!	1			10IU		5IU		10IU		Others	8 iu	10IU		10IU			99	99	99	99	99	99	99		Intravenous infusion
2019-04-08	username not found	UDEARIRY NNAEMEKA	NJE	2019-04-09	7	NKWERRE	TRINITY CLINICS	221	IMO/NKW/PVT/TRINITY CLINICS/221	28	1	1	#NULL!	1	2	1	4	3 MONTHLY	Stimulation of labour Augmentation of labour Induction of labour Prevention of post-partum haemorrhage	1	1	1	1	#NULL!	1	2.5IU		5IU		5IU		5IU		Others	NEVER DONE	10IU		10IU		Intravenous infusion	0	0	0	1	0	0	0		Intravenous infusion
2019-04-16	username not found	UDEARIRY NNAEMEKA	JNA	2019-04-16	7	ABOH MBAISE	NDUBUISI HOSPITAL AND MATERNITY	378	IMO/ABM/PVT/NDUBUISI HOSPITAL AND MATERNITY/378	60	2	2	#NULL!	32	2	1	4	WHEN NECESSARY	Stimulation of labour Augmentation of labour Induction of labour Prevention of post-partum haemorrhage	1	1	1	1	#NULL!	1	10IU		10IU		5IU		10IU		10IU		10IU		10IU		Intramuscular Intravenous infusion	0	1	0	1	0	0	0		Intramuscular Intravenous infusion
2019-03-30	username not found	Onwumah Malachy uche	J. E. E	2019-03-26	7	Orlu	Udokwu memorial hospital amaifeke	25	IMO/ORL/PVT/UDOKWU MEMORIAL /025	45	2	2	#NULL!	26	2	1	4	When necessary	Augmentation of labour Prevention of post-partum haemorrhage	0	1	0	1	#NULL!	2			5IU		5IU						5IU		5IU			99	99	99	99	99	99	99
2019-04-04	username not found	EGBUAWA MABEL	A.N.A	2019-04-04	7	IHITTE UBOMA	MADONNA AUSTRIAN HOSPITAL,IHITTE UBOMA	228	IMO/IHU/PVT/MADONNA AUSTRIAN HOSPITAL_IHITTE UBOMA/228	54	2	2	#NULL!	25	2	1	4	WHEN NECESSARY	Prevention of post-partum haemorrhage	0	0	0	1	#NULL!	1											10IU		10IU			99	99	99	99	99	99	99
2019-04-16	username not found	UDEARIRY NNAEMEKA	ME	2019-04-16	7	ABOH MBAISE	NDUBUISI HOSPITAL AND MATERNITY	376	IMO/ABM/PVT/ NDUBUISI HOSPITAL AND MATERNITY/376	53	2	2	#NULL!	21	2	1	4	WHEN NECESSARY	Augmentation of labour Induction of labour Prevention of post-partum haemorrhage	0	1	1	1	#NULL!	1			10IU		10IU		10IU		10IU		10IU		10IU			99	99	99	99	99	99	99		Intravenous infusion
2019-04-15	username not found	UDEARIRY NNAEMEKA	AN	2019-04-15	7	ABOH MBAISE	DIVINE HOPE CLINIC AND MATERNITY	323	IMO/ABM/PVT/DIVINE HOPE CLINIC AND MATERNITY/323	40	2	2	#NULL!	15	2	1	4	WHEN NECESSARY	Stimulation of labour Augmentation of labour Induction of labour Prevention of post-partum haemorrhage	1	1	1	1	#NULL!	1	10IU		10IU		10IU		10IU		10IU		10IU		10IU		Intravenous infusion	0	0	0	1	0	0	0		Intravenous infusion
2019-03-28	username not found	EGBUAWA MABEL	O.B	2019-03-29	7	OWERRI MUNICIPAL	BLESSING MATERNITY,OWERRI	105	IMO/OWM/PVT/BLESSING MATERNITY_OWERRI/105	48	2	2	#NULL!	15	2	1	4	WHEN NECESSARY	Stimulation of labour Augmentation of labour Induction of labour Prevention of post-partum haemorrhage	1	1	1	1	#NULL!	1	2.5IU		10IU		5IU		10IU		10IU		5IU		20IU		Intravenous infusion	0	0	0	1	0	0	0		Intravenous infusion
2019-04-04	username not found	UDEARIRY NNAEMEKA	JCO	2019-04-03	7	OWERRI MUNICIPAL	IKENEGBU WARD II HEALTH CENTRE	152	IMO/OWM/PUB/IKENEGBU WARD II HEALTH CENTRE/152	55	2	2	#NULL!	15	1	1	4	WHEN NEED BE	Stimulation of labour Augmentation of labour Induction of labour Prevention of post-partum haemorrhage	1	1	1	1	#NULL!	1	5IU		10IU		5IU		10IU		5IU		10IU		10IU		Intravenous infusion	0	0	0	1	0	0	0		Intravenous infusion
2019-03-19	username not found	EGBUAWA MABEL	C.O	2019-03-20	7	OWERRI MUNICIPAL	R.C.C.G MATERNITY OWERRI	37	IMO/OWM/PVT/R.C.C.G_MATERNITY/037	43	2	2	#NULL!	13	2	1	4	WHEN NECESSARY	Stimulation of labour Prevention of post-partum haemorrhage	1	0	0	1	#NULL!	2	2.5IU										5IU		5IU		Intravenous infusion	0	0	0	1	0	0	0
2019-04-12	username not found	UDEARIRY NNAEMEKA	AI	2019-04-13	7	OWERRI WEST	IMMACULATE HEART HOSPITAL AND MATERNITY	299	IMO/OWW/PVT/IMMACULATE HEART HOSPITAL AND MATERNITY/299	40	2	2	#NULL!	10	2	1	4	PRN	Stimulation of labour Augmentation of labour Induction of labour Prevention of post-partum haemorrhage	1	1	1	1	#NULL!	2	10IU		15U		10IU		15IU		10IU		10IU		10IU		Intravenous infusion	0	0	0	1	0	0	0		Intramuscular Intravenous push
2019-04-15	username not found	UDEARIRY NNAEMEKA	CPN	2019-04-15	7	ABOH MBAISE	DIVINE HOPE CLINIC AND MATERNITY	325	IMO/ABM/PVT/DIVINE HOPE CLINIC AND MATERNITY/325	38	2	2	#NULL!	9	2	1	4	WHEN NECESSARY	Stimulation of labour Augmentation of labour Induction of labour Prevention of post-partum haemorrhage	1	1	1	1	#NULL!	1	10IU		10IU		10IU		10IU		10IU		10IU		10IU		Intravenous infusion	0	0	0	1	0	0	0		Intravenous infusion
2019-04-15	username not found	UDEARIRY NNAEMEKA	AJC	2019-04-15	7	ABOH MBAISE	EZIALA NGURU PRIMARY HEALTH CARE CENTRE	318	IMO/ABM/PUB/EZIALA NGURU PRIMARY HEALTH CARE CENTRE/318	30	2	2	#NULL!	6	1	1	4	WHEN NECESSARY	Stimulation of labour Augmentation of labour Induction of labour Prevention of post-partum haemorrhage	1	1	1	1	#NULL!	1	10IU		20IU		Not sure		Not sure		Not sure		15IU		Not sure		Intravenous infusion	0	0	0	1	0	0	0		Intravenous infusion
2019-04-17	username not found	EMERENAKEM IFEANYI	E P U	2019-04-10	7	MBAITOLI	IMSUTH ANNEX	212	IMO/MBT/PUB/IMSUT ANNEX HOSP/212	26	2	2	#NULL!	4	1	1	4	When neccessary	Augmentation of labour Induction of labour Prevention of post-partum haemorrhage	0	1	1	1	#NULL!	2			10IU		5IU		10IU		5IU		15IU		15IU			99	99	99	99	99	99	99		Intravenous infusion
2019-04-12	username not found	UDEARIRY NNAEMEKA	DSC	2019-04-13	7	OWERRI WEST	UCHENNA HOSPITAL AND MATERNITY	295	IMO/OWW/PVT/UCHENNA HOSPITAL AND MATERNITY/295	27	2	2	#NULL!	4	2	1	4	PRN	Stimulation of labour Augmentation of labour Induction of labour Prevention of post-partum haemorrhage	1	1	1	1	#NULL!	3	10IU		15U		10IU		15IU		10IU		10IU		10IU		Intravenous infusion	0	0	0	1	0	0	0		Intravenous push Intravenous infusion
2019-04-07	username not found	UDEARIRY NNAEMEKA	GON	2019-04-08	7	OWERRI WEST	SUNCEL HEALTH FOUNDATION HOSPITAL AND MATERNITY	208	IMO/OWW/PVT/SUNCEL HEALTH FOUNDATION HOSPITAL AND MATERNITY/208	29	2	2	#NULL!	4	2	1	4	PRN	Prevention of post-partum haemorrhage	0	0	0	1	#NULL!	2											5IU		5IU			99	99	99	99	99	99	99
2019-03-25	username not found	UDEARIRY NNAEMEKA	NG	2019-03-26	7	OWERRI MUNICIPAL	LIFEGATE CLINICS	60	IMO/OWM/PVT/LIFEGATE CLINICS/060	27	2	2	#NULL!	2	2	1	4	AS REQUIRED	Augmentation of labour Prevention of post-partum haemorrhage	0	1	0	1	#NULL!	1			5IU		5IU						Others	40IU	Others	30IU		99	99	99	99	99	99	99
2019-04-17	username not found	Onwumah Malachy uche	N. K	2019-04-10	7	IhitteUboma	Isinweke health center	211	IMO/IHU/PUB/ISINWEKE HEALTH CENTER /211	49	2	3	#NULL!	18	1	1	4	When needed	Augmentation of labour Prevention of post-partum haemorrhage	0	1	0	1	#NULL!	1			10IU		5IU						20IU		15IU			99	99	99	99	99	99	99
2019-04-17	username not found	Onwumah Malachy uche	C. N. C	2019-04-09	7	IhitteUboma	Gen hospital IhitteUboma	208	IMO/IHU/PUB/GEN HOSPITAL IHITTEUBOMA /208	48	2	3	#NULL!	11	1	1	4	When needed	Augmentation of labour Prevention of post-partum haemorrhage	0	1	0	1	#NULL!	1			10IU		5IU						20IU		15IU			99	99	99	99	99	99	99
2019-04-15	username not found	UDEARIRY NNAEMEKA	UJ	2019-04-15	7	ABOH MBAISE	DIVINE HOPE CLINIC AND MATERNITY	324	IMO/ABM/PVT/DIVINE HOPE CLINIC AND MATERNITY/324	36	2	3	#NULL!	9	2	1	4	WHEN NECESSARY	Stimulation of labour Augmentation of labour Induction of labour Prevention of post-partum haemorrhage	1	1	1	1	#NULL!	1	15IU		10IU		10IU		10IU		10IU		10IU		10IU		Intravenous infusion	0	0	0	1	0	0	0		Intravenous infusion
2019-03-24	username not found	EGBUAWA MABEL	U.T	2019-03-25	7	ORLU	MOTHER OF MERCY HOSPITAL AND MATERNITY ,ORLU	55	IMO/ORL/PVT/MOTHER OF MERCY HOSPITAL AND MATERNITY_ORLU/055	25	2	3	#NULL!	2	2	1	4	WHEN NEEDED	Prevention of post-partum haemorrhage	0	0	0	1	#NULL!	1											5IU		5IU			99	99	99	99	99	99	99
2019-03-16	username not found	EGBUAWA MABEL	O.I	2019-03-15	7	OWERRI MUNICIPAL	IMO SPECIALIST HOSPITAL	5	IMO/OWM/PUB/SPECIALIST HOSPITAL_OWERRI/005	41	1	1	#NULL!	11	1	1	3		Prevention of post-partum haemorrhage	0	0	0	1	#NULL!	1											20IU		20IU			99	99	99	99	99	99	99
2019-04-17	username not found	EMERENAKEM IFEANYI	S O N	2019-04-09	7	ISIALA MBANO	IMSUTH ANNEX	208	IMO/ISM/PUB/IMSUT ANNEX HOSP/208	25	2	1	#NULL!	1	1	1	3		Augmentation of labour Induction of labour Prevention of post-partum haemorrhage	0	1	1	1	#NULL!	1			10IU		5IU		Not sure		5IU		10IU		10IU			99	99	99	99	99	99	99		Intravenous infusion
2019-04-01	username not found	UDEARIRY NNAEMEKA	CC	2019-03-30	7	OWERRI MUNICIPAL	CHINYERE CLINIC	102	IMO/OWM/PVT/CHINYERE CLINIC/102	30	1	1	#NULL!	1	2	1	3		Stimulation of labour Augmentation of labour Induction of labour Prevention of post-partum haemorrhage	1	1	1	1	#NULL!	1	5IU		5IU		10IU		5IU		5IU		20IU		20IU		Intravenous infusion	0	0	0	1	0	0	0		Intravenous infusion
2019-03-26	username not found	UDEARIRY NNAEMEKA	SAE	2019-03-27	7	OWERRI MUNICIPAL	LIFESPRING HOSPITAL	79	IMO/OWM/PVT/LIFESPRING HOSPITAL/079	51	2	2	#NULL!	25	2	1	3		Stimulation of labour Augmentation of labour Induction of labour Prevention of post-partum haemorrhage	1	1	1	1	#NULL!	2	2.5IU		10IU		5IU		5IU		5IU		20IU		10IU		Intravenous infusion	0	0	0	1	0	0	0		Intravenous infusion
2019-03-18	username not found	EGBUAWA MABEL	M.N	2019-03-18	7	OWERRI MUNICIPAL	IMO STATE SPECIALIST HOSPITAL	28	IMO/OWM/PUB/SPECIALIST HOSPITAL_OWERRI/028	44	2	2	#NULL!	14	1	1	3		Stimulation of labour Augmentation of labour Induction of labour Prevention of post-partum haemorrhage	1	1	1	1	#NULL!	1	5IU		10IU		5IU		10IU		5IU		20IU		10IU		Intravenous infusion	0	0	0	1	0	0	0		Intravenous infusion
2019-04-18	username not found	Onwumah Malachy uche	N. D	2019-04-12	7	Okigwe	Health center okigwe urban	226	IMO/OKG/PUB/HEALTH CENTER OKIGWE URBAN /226	44	2	2	#NULL!	13	1	1	3		Induction of labour Prevention of post-partum haemorrhage	0	0	1	1	#NULL!	1							10IU		10IU		15IU		15IU			99	99	99	99	99	99	99		Intravenous infusion
2019-04-18	username not found	Onwumah Malachy uche	N. O	2019-04-12	7	Okigwe	Health center okigwe urban	225	IMO/OKG/PUB/HEALTH CENTER OKIGWE URBAN /225	35	2	2	#NULL!	11	1	1	3		Augmentation of labour Prevention of post-partum haemorrhage	0	1	0	1	#NULL!	1			10IU		10IU						10IU		10IU			99	99	99	99	99	99	99
2019-04-06	username not found	Onwumah Malachy uche	SEO	2019-04-05	7	Mbaitoli	Gen hospital mbieri	101	IMO/MBT/PUB/GEN HOSPITAL MBIERI /101	40	2	2	#NULL!	10	1	1	3		Augmentation of labour Prevention of post-partum haemorrhage	0	1	0	1	#NULL!	1			5IU		10IU						10IU		15IU			99	99	99	99	99	99	99
2019-04-07	username not found	UDEARIRY NNAEMEKA	EO	2019-04-08	7	OWERRI WEST	SUNCEL HEALTH FOUNDATION HOSPITAL AND MATERNITY	209	IMO/OWW/PVT/SUNCEL HEALTH FOUNDATION HOSPITAL AND MATERNITY/209	30	2	2	#NULL!	5	2	1	3		Prevention of post-partum haemorrhage	0	0	0	1	#NULL!	2											5IU		10IU			99	99	99	99	99	99	99
2019-04-10	username not found	Onwumah Malachy uche	O. T. C	2019-04-06	7	IhitteUboma	Okata health center	119	IMO /IHITTEUBOMA /PUB/OKATA HEALTH CENTER /119	46	1	3	#NULL!	15	1	1	3		Prevention of post-partum haemorrhage	0	0	0	1	#NULL!	1											Not sure		Not sure			99	99	99	99	99	99	99
2019-03-19	username not found	UDEARIRY NNAEMEKA	NUO	2019-03-18	7	OWERRI MUNICIPAL	AKARAUGO HOSPITAL	6	IMO/OWM/PVT/AKARAUGO HOSPITAL/006	62	1	1	#NULL!	34	2	1	2	REGULARLY	Stimulation of labour Augmentation of labour Induction of labour Prevention of post-partum haemorrhage	1	1	1	1	#NULL!	1	15IU		20IU		Others	5IU OR 10IU	20IU		Others	5IU OR 10IU	20IU		20IU		Intravenous infusion	0	0	0	1	0	0	0		Intravenous infusion
2019-04-08	username not found	UDEARIRY NNAEMEKA	ESC	2019-04-09	7	NKWERRE	TRINITY CLINICS	220	IMO/NKW/PVT/TRINITY CLINICS/220	61	1	1	#NULL!	38	2	1	2		Stimulation of labour Augmentation of labour Induction of labour Prevention of post-partum haemorrhage	1	1	1	1	#NULL!	1	20IU		20IU		10IU		20IU		10IU		10IU		10IU		Intravenous infusion	0	0	0	1	0	0	0		Intravenous infusion
2019-04-18	username not found	Onwumah Malachy uche	I. S. C	2019-04-11	7	Mbaitoli	Gen hospital mbieri	219	IMO/MBT/PUB/GEN HOSPITAL MBIERI/219	55	1	1	#NULL!	30	1	1	2		Stimulation of labour Augmentation of labour Prevention of post-partum haemorrhage	1	1	0	1	#NULL!	1	10IU		5IU		5IU						10IU		5IU		Intravenous infusion	0	0	0	1	0	0	0
2019-03-19	username not found	UDEARIRY NNAEMEKA	GIB	2019-03-18	7	OWERRI MUNICIPAL	LIFESPRING HOSPITAL	7	IMO/OWM/PVT/LIFESPRING HOSPITAL/007	52	1	1	#NULL!	27	2	1	2		Stimulation of labour Augmentation of labour Induction of labour Prevention of post-partum haemorrhage	1	1	1	1	#NULL!	1	10IU		10IU		10IU		15IU		10IU		20IU		20IU		Intravenous infusion	0	0	0	1	0	0	0		Intravenous infusion
2019-04-17	username not found	EMERENAKEM IFEANYI	N J	2019-04-15	7	OBOWO	MATERNITY REFERAL CENTRE HOSPITAL	216	IMO/OBW/MATERNITYREFERAL CENTRE/216	33	1	1	#NULL!	5	1	1	2		Augmentation of labour Prevention of post-partum haemorrhage	0	1	0	1	#NULL!	1			5IU		5IU						15IU		20IU			99	99	99	99	99	99	99
2019-04-13	username not found	EGBUAWA MABEL	N.I	2019-04-15	7	OWERRI MUNICIPAL	FEDERAL MEDICAL CENTRE	386	IMO/OWM/PUB/FEDERAL MEDICAL CENTRE/386	33	1	1	#NULL!	5	1	1	2		Stimulation of labour Augmentation of labour Induction of labour Prevention of post-partum haemorrhage	1	1	1	1	#NULL!	1	Others	30IU	10IU		10IU		10IU		10IU		Others	30IU	Others	30IU	Intravenous infusion	0	0	0	1	0	0	0		Intravenous infusion
2019-04-17	username not found	EMERENAKEM IFEANYI	O M	2019-04-10	7	MBAITOLI	IMSUTH ANNEX	211	IMO/MBT/PUB/IMSUT ANNEX HOSP/211	40	1	1	#NULL!	3	1	1	2		Augmentation of labour Prevention of post-partum haemorrhage	0	1	0	1	#NULL!	1			10IU		10IU						20IU		20IU			99	99	99	99	99	99	99
2019-03-25	username not found	UDEARIRY NNAEMEKA	IJ	2019-03-26	7	OWERRI MUNICIPAL	STATE POLICE HOSPITAL	63	IMO/OWM/PUB/STATE POLICE HOSPITAL/063	40	2	2	#NULL!	18	1	1	2		Stimulation of labour Augmentation of labour Prevention of post-partum haemorrhage	1	1	0	1	#NULL!	3	5IU		10IU		5IU						10IU		20IU		Intravenous infusion	0	0	0	1	0	0	0
2019-03-26	username not found	UDEARIRY NNAEMEKA	IU	2019-03-26	7	OWERRI MUNICIPAL	AKARAUGO HOSPITAL	71	IMO/OWM/PVT/AKARAUGO HOSPITAL/071	40	2	2	#NULL!	15	2	1	2		Augmentation of labour Induction of labour Prevention of post-partum haemorrhage	0	1	1	1	#NULL!	1			5IU		5IU		10IU		5IU		Others	20-40IU	20IU			99	99	99	99	99	99	99		Not sure
2019-04-13	username not found	Onwumah Malachy uche	A. U	2019-04-09	7	Okigwe	Gen hospital okigwe	189	IMO/OKG/PUB/GEN HOSPITAL OKIGWE/189	41	2	2	#NULL!	10	1	1	2		Augmentation of labour Prevention of post-partum haemorrhage	0	1	0	1	#NULL!	1			15U		10IU						10IU		20IU			99	99	99	99	99	99	99
2019-04-10	username not found	UDEARIRY NNAEMEKA	UC	2019-04-10	7	OWERRI MUNICIPAL	TOTAL CARE HOSPITAL	250	IMO/OWM/PVT/TOTAL CARE HOSPITAL/250	45	2	2	#NULL!	10	3	1	2		Augmentation of labour Prevention of post-partum haemorrhage	0	1	0	1	#NULL!	1			5IU		10IU						20IU		20IU			99	99	99	99	99	99	99
2019-03-26	username not found	UDEARIRY NNAEMEKA	UBO	2019-03-26	7	OWERRI MUNICIPAL	AKARAUGO HOSPITAL	73	IMO/OWM/PVT/AKARAUGO HOSPITAL/073	30	2	2	#NULL!	6	2	1	2		Stimulation of labour Augmentation of labour Induction of labour Prevention of post-partum haemorrhage	1	1	1	1	#NULL!	1	5IU		5IU		5IU		5IU		5IU		5IU		5IU		Intramuscular Intravenous infusion	0	1	0	1	0	0	0		Intramuscular Intravenous infusion
2019-04-03	username not found	EGBUAWA MABEL	A.O	2019-04-03	7	OWERRI WEST	OROGWE HEALTH CENTRE	190	IMO/OWW/PUB/OROGWE HEALTH CENTRE/190	34	2	2	#NULL!	6	1	1	2		Prevention of post-partum haemorrhage	0	0	0	1	#NULL!	3											10IU		10IU			99	99	99	99	99	99	99
2019-04-08	username not found	UDEARIRY NNAEMEKA	FNN	2019-04-09	7	NKWERRE TRINITY CLINICS	TRINITY CLINICS	222	IMO/NKW/PVTTRINITY CLINICS/222	27	2	2	#NULL!	5	2	1	2		Stimulation of labour Prevention of post-partum haemorrhage	1	0	0	1	#NULL!	1	10IU										20IU		20IU		Intramuscular	0	1	0	0	0	0	0
2019-04-16	username not found	UDEARIRY NNAEMEKA	AO	2019-04-16	7	OWERRI WEST	AVE MARIANSO CLINIC	397	IMO/OWW/PVT/AVE MARIANSO CLINIC/397	29	2	2	#NULL!	5	2	1	2		Stimulation of labour Augmentation of labour Induction of labour Prevention of post-partum haemorrhage	1	1	1	1	#NULL!	1	5IU		5IU		5IU		5IU		5IU		5IU		5IU		Intravenous infusion	0	0	0	1	0	0	0		Intravenous infusion
2019-03-26	username not found	UDEARIRY NNAEMEKA	AO	2019-03-26	7	OWERRI MUNICIPAL	AKARAUGO HOSPITAL	74	IMO/OWM/PVT/AKARAUGO HOSPITAL/074	29	2	2	#NULL!	3	2	1	2		Stimulation of labour Augmentation of labour Induction of labour Prevention of post-partum haemorrhage	1	1	1	1	#NULL!	2	10IU		10IU		5IU		10IU		5IU		10IU		10IU		Intravenous infusion	0	0	0	1	0	0	0		Intravenous infusion
2019-04-13	username not found	Onwumah Malachy uche	E. D. O	2019-04-09	7	Okigwe	Gen hospital okigwe	191	IMO/OKG/PUB/GEN HOSPITAL OKIGWE/191	45	1	1	#NULL!	16	1	1	1		Stimulation of labour Augmentation of labour Induction of labour Prevention of post-partum haemorrhage	1	1	1	1	#NULL!	1	10IU		10IU		5IU		Others	Didn't specify	Others	Didn't specify	10IU		10IU		Intravenous push	0	0	1	0	0	0	0		Other
2019-04-06	username not found	EGBUAWA MABEL	C.O.N	2019-04-07	7	OWERRI MUNICIPAL	FEDERAL MEDICAL CENTRE,OWERRI	289	IMO/OWM/PUB/FEDERAL MEDICAL CENTRE_OWERRI/289	37	1	1	#NULL!	9	1	1	1		Stimulation of labour Induction of labour Prevention of post-partum haemorrhage	1	0	1	1	#NULL!	1	10IU						10IU		5IU		20IU		20IU		Intravenous infusion	0	0	0	1	0	0	0		Intravenous infusion
2019-04-06	username not found	EGBUAWA MABEL	I.E	2019-04-07	7	OWERRI MUNICIPAL	FEDERAL MEDICAL CENTRE,OWERRI	290	IMO/OWM/PUB/FEDERAL MEDICAL CENTRE_OWERRI/290	38	1	1	#NULL!	9	1	1	1		Prevention of post-partum haemorrhage	0	0	0	1	#NULL!	1											20IU		20IU			99	99	99	99	99	99	99
2019-04-06	username not found	EGBUAWA MABEL	F.A.C	2019-03-31	7	OWERRI MUNICIPAL	FEDERAL MEDICAL CENTRE,OWERRI	291	IMO/OWM/PUB/FEDERAL MEDICAL CENTRE_OWERRI/291	35	1	1	#NULL!	7	1	1	1		Augmentation of labour Prevention of post-partum haemorrhage	0	1	0	1	#NULL!	2			10IU		5IU						15IU		20IU			99	99	99	99	99	99	99
2019-03-24	username not found	Amina Mohammed	KTR	2019-03-23	8	Dutse	Chamo Basic Health Clinic	6	JIG/DUT/PVT/Champ Basic Health Clinic/006	37	1	1	#NULL!	13	2	1	4	If need arises	Prevention of post-partum haemorrhage	0	0	0	1	#NULL!	1											5IU		5IU			99	99	99	99	99	99	99
2019-03-26	username not found	Amina Mohammed	AM	2019-03-25	8	Dutse	Albarka Clinic	89	JIG/DUT/PUB/Albarka Clinic/089	29	1	1	#NULL!	8	1	1	1		Stimulation of labour Augmentation of labour Induction of labour Prevention of post-partum haemorrhage	1	1	1	1	#NULL!	1	2.5IU		5IU		10IU		5IU		10IU		10IU		5IU		Intramuscular	0	1	0	0	0	0	0		Intramuscular
2019-04-02	username not found	Gerald Igwemadu	ICO	2019-04-02	9	keffi	Kauna Hospital	234	NAS/KEF/PVT/kauna hosp/234	36	2	1	#NULL!	4	2	1	3		Augmentation of labour Induction of labour Prevention of post-partum haemorrhage	0	1	1	1	#NULL!	3			5IU		Others	2.5	5IU		10IU		20IU		Not sure			99	99	99	99	99	99	99		Intravenous infusion
2019-03-30	username not found	Okoronkwo Nnenna	VZ	2019-03-27	9	Karu	PrimeMed Clinic	111	NAS/KAR/PVT/PRIMEMED CLINIC/111	35	2	2	#NULL!	1	2	1	3		Induction of labour Prevention of post-partum haemorrhage	0	0	1	1	#NULL!	2							5IU		Others	2.5IU	10IU		5IU			99	99	99	99	99	99	99		Intravenous push
2019-03-20	username not found	Okoronkwo Nnenna	UN	2019-03-19	9	Keffi	Ebenezer Maternity and Clinic (EMC)	42	NAS/KEF/PVT/EMC/042	27	2	3	#NULL!	4	2	1	3		Induction of labour Prevention of post-partum haemorrhage	0	0	1	1	#NULL!	2							5IU		5IU		10IU		10IU			99	99	99	99	99	99	99		Intravenous infusion
2019-04-06	username not found	Okoronkwo Nnenna	BCO	2019-04-01	9	Karu	New Hope Hospital and Maternity	147	NAS/KAR/PVT/NEW HOPE HOSP/147	40	1	1	#NULL!	10	2	1	2		Prevention of post-partum haemorrhage	0	0	0	1	#NULL!	1											5IU		5IU			99	99	99	99	99	99	99
2019-04-06	username not found	Gerald Igwemadu	F.P.	2019-04-01	9	Karu	General Hospital Uke	288	NAS/KAR/PUB/GH Uke/288	53	2	2	#NULL!	27	1	1	2		Augmentation of labour Prevention of post-partum haemorrhage	0	1	0	1	#NULL!	1			10IU		10IU						20IU		20IU			99	99	99	99	99	99	99
2019-04-10	username not found	Gerald Igwemadu	M.A.	2019-04-08	9	Keffi	PHC Sabon layi	341	NAS/KEF/PUB/PHC Sabon layi/341	46	2	2	#NULL!	22	1	1	2		Stimulation of labour Augmentation of labour Induction of labour Prevention of post-partum haemorrhage	1	1	1	1	#NULL!	1	2.5IU		5IU		Others	2.5 IU	10IU		Others	2.5 IU	10IU		5IU		Intravenous infusion	0	0	0	1	0	0	0		Intravenous infusion
2019-04-06	username not found	Gerald Igwemadu	S. P.	2019-04-02	9	Karu	Adonai hospital maraba	279	NAS/KAR/PVT/Adonai maraba/279	38	2	2	#NULL!	13	2	1	2		Stimulation of labour Augmentation of labour Induction of labour Prevention of post-partum haemorrhage	1	1	1	1	#NULL!	1	2.5IU		5IU		5IU		5IU		5IU		20IU		20IU		Intravenous infusion	0	0	0	1	0	0	0		Intravenous infusion
2019-04-06	username not found	Gerald Igwemadu	M.K.	2019-04-03	9	Karu	Totalcare hospital maraba	278	NAS/KAR/PVT/Totalcare hosp/278	32	2	3	#NULL!	5	2	1	2		Stimulation of labour Induction of labour Prevention of post-partum haemorrhage	1	0	1	1	#NULL!	1	5IU						10IU		10IU		10IU		10IU		Intravenous infusion	0	0	0	1	0	0	0		Intravenous infusion
2019-03-24	username not found	Okoronkwo Nnenna	HI	2019-03-22	9	Lafia	Diamond Clinic and Maternity	83	NAS/LAF/PVT/DIAMOND CLINIC/083	33	2	2	#NULL!	15	2	1	1		Stimulation of labour Prevention of post-partum haemorrhage	1	0	0	1	#NULL!	2	5IU										5IU		5IU		Intravenous infusion	0	0	0	1	0	0	0
2019-03-24	username not found	Okoronkwo Nnenna	MA	2019-03-22	9	Lafia	Diamond Clinic and Maternity	82	NAS/LAF/PVT/DIAMOND CLINIC/082	36	2	3	#NULL!	12	2	1	1		Stimulation of labour Prevention of post-partum haemorrhage	1	0	0	1	#NULL!	2	5IU										5IU		10IU		Intravenous infusion	0	0	0	1	0	0	0
2019-03-26	username not found	Okoronkwo Nnenna	EO	2019-03-23	9	Keffi	Living Spring Specialist Hospital (LSS Hospital)	100	NAS/KEF/PVT/LSS HOSP/100	29	2	3	#NULL!	4	2	1	1		Prevention of post-partum haemorrhage	0	0	0	1	#NULL!	2											15IU		15IU			99	99	99	99	99	99	99
2019-03-24	username not found	JANET DADA	K. B	2019-03-20	10	Suleja	Royal Clinic, along church road, Suleja.	56	NIG/SUL/PVT/ROYALCLINIC/056	55	1	1	#NULL!	30	2	1	4	Occasionally	Augmentation of labour Induction of labour Prevention of post-partum haemorrhage	0	1	1	1	#NULL!	1			5IU		5IU		5IU		5IU		10IU		10IU			99	99	99	99	99	99	99		Intravenous infusion
2019-03-27	username not found	JANET DADA	S. U	2019-03-25	10	SULEJA	SUSAN HOSPITAL, G. R. A. ROAD,SULEJA.	98	NIG/SUL/PVT/SUSANHOSPITAL/098	42	1	1	#NULL!	6	2	1	4	When necessary	Stimulation of labour Augmentation of labour Induction of labour Prevention of post-partum haemorrhage	1	1	1	1	#NULL!	1	5IU		10IU		5IU		Others	Depending on patient	10IU		20IU		20IU		Intravenous infusion	0	0	0	1	0	0	0		Intravenous infusion
2019-04-06	username not found	JANET DADA	D. E	2019-04-04	10	CHANCHAGA	PRIMARY HEALTH CARE ANGUWAN BIRI, MINNA	155	NIG/CHAN/PUB/PHCANG.BIRI/155	29	1	1	#NULL!	2	1	1	2		Stimulation of labour Augmentation of labour Induction of labour Prevention of post-partum haemorrhage	1	1	1	1	#NULL!	1	2.5IU		5IU		Others	2.5IU	5IU		Others	2.5IU	20IU		20IU		Intravenous infusion	0	0	0	1	0	0	0		Intravenous infusion
2019-03-16	username not found	JANET DADA	A. C	2019-03-15	10	BIDA	PUBLIC	5	NIG/BID/PUB/FEDERALMEDICALCENTER/005	43	2	2	#NULL!	12	1	1	1		Stimulation of labour Augmentation of labour Induction of labour Prevention of post-partum haemorrhage	1	1	1	1	#NULL!	1	5IU		5IU		5IU		5IU		5IU		Others	40IU	Not sure		Intravenous infusion	0	0	0	1	0	0	0		Intravenous infusion
2019-03-21	username not found	OLADUNNI ABIMBOLA AMOS	OA	2019-03-18	11	IBADAN NORTH	MERCYLAND CLINIC AND MATERNITY	24	OYO/IBN/PVT/MERCYLAND CLINIC AND MATERNITY/024	42	2	2	#NULL!	20	2	1	4	PRN	Augmentation of labour Prevention of post-partum haemorrhage	0	1	0	1	#NULL!	1			10IU		20IU						20IU		20IU			99	99	99	99	99	99	99
2019-03-16	username not found	Adeyemi Kudirat	O.B	2019-03-13	11	Ibadan North	Private	8	OYO/IBN/PVT/FANLAS MATERNITY/008	21	2	2	#NULL!	4	2	1	4	When needed	Stimulation of labour Augmentation of labour Induction of labour Prevention of post-partum haemorrhage	1	1	1	1	#NULL!	1	10IU		10IU		10IU		10IU		10IU		10IU		10IU		Intravenous infusion	0	0	0	1	0	0	0		Intravenous infusion
2019-03-24	username not found	OLOBADE MODUPEOLUWA ADEOLA	J.A	2019-03-22	11	SAKI WEST	AYIINKE CLINIC	48	OYO/SAW/PVT/AYIINKE CLINIC/048	52	1	3	#NULL!	26	2	1	4	OCCASIONALLY	Stimulation of labour Prevention of post-partum haemorrhage	1	0	0	1	#NULL!	2	10IU										5IU		5IU		Intravenous infusion	0	0	0	1	0	0	0
2019-03-31	username not found	Adeyemi Kudirat	F.S	2019-03-20	11	Ibadan Northwest	Victory Hospitals	50	OYO/INW/PVT/VICTORY HOSPITALS/050	32	2	1	#NULL!	7	2	1	3		Stimulation of labour Augmentation of labour Induction of labour Prevention of post-partum haemorrhage	1	1	1	1	#NULL!	1	5IU		10IU		5IU		10IU		5IU		20IU		20IU		Intravenous infusion	0	0	0	1	0	0	0		Intravenous infusion
2019-03-21	username not found	OLADUNNI ABIMBOLA AMOS	OS	2019-03-18	11	IBADAN NORTH	GOLD CROSS MEDICAL CENTER	28	OYO/IBN/PVT/GOLD CROSS MEDICAL CENTER/028	33	2	2	#NULL!	14	2	1	3		Stimulation of labour Augmentation of labour Induction of labour Prevention of post-partum haemorrhage	1	1	1	1	#NULL!	1	10IU		5IU		10IU		10IU		10IU		10IU		10IU		Intramuscular Intravenous push	0	1	1	0	0	0	0		Intramuscular Intravenous infusion
2019-03-22	username not found	OLADUNNI ABIMBOLA AMOS	OT	2019-03-18	11	IBADAN NORTH	BOSA MEDICAL CENTER	33	OYO/IBN/PVT/BOSA MEDICAL CENTER/033	35	2	2	#NULL!	10	2	1	3		Prevention of post-partum haemorrhage	0	0	0	1	#NULL!	2											10IU		20IU			99	99	99	99	99	99	99
2019-03-21	username not found	OLADUNNI ABIMBOLA AMOS	FA	2019-03-18	11	IBADAN NORTH	GOLD CROSS MEDICAL CENTER	29	OYO/IBN/PVT/GOLD CROSS MEDICAL CENTER/029	29	2	2	#NULL!	6	2	1	3		Stimulation of labour Augmentation of labour Induction of labour Prevention of post-partum haemorrhage	1	1	1	1	#NULL!	1	10IU		5IU		10IU		10IU		10IU		10IU		10IU		Intramuscular Intravenous push	0	1	1	0	0	0	0		Intramuscular Intravenous infusion
2019-03-21	username not found	OLADUNNI ABIMBOLA AMOS	OA	2019-03-18	11	IBADAN NORTH	BOSA MEDICAL CENTER	31	OYO/IBN/PVT/BOSA MEDICAL CENTER/031	29	2	2	#NULL!	5	2	1	3		Prevention of post-partum haemorrhage	0	0	0	1	#NULL!	2											10IU		20IU			99	99	99	99	99	99	99
2019-03-16	username not found	Adeyemi Kudirat	S.S	2019-03-13	11	Ibadan North	Private	5	OYO/IBN/PVT/HOSSANA SPECIALIST/005	25	2	2	#NULL!	2	2	1	3		Stimulation of labour Augmentation of labour Induction of labour Prevention of post-partum haemorrhage	1	1	1	1	#NULL!	1	5IU		5IU		5IU		5IU		5IU		5IU		5IU		Intravenous infusion	0	0	0	1	0	0	0		Intravenous infusion
2019-04-06	username not found	Adeyemi Kudirat	A.O	2019-03-27	11	Ona Ara	Tolani Maternity Centre	94	OYO/ONA/PVT/TOLANI MATERNITY CENTRE/094	25	2	3	#NULL!	6	2	1	3		Prevention of post-partum haemorrhage	0	0	0	1	#NULL!	1											10IU		10IU			99	99	99	99	99	99	99
2019-04-07	username not found	OLOBADE MODUPEOLUWA ADEOLA	O.D	2019-04-04	11	ISEYIN	YAH ALLAH HOSPITAL	144	OYO/ISE/PVT/YAH ALLAH HOSPITAL/144	32	1	3	#NULL!	6	2	1	3		Prevention of post-partum haemorrhage	0	0	0	1	#NULL!	1											20IU		Others	40IU		99	99	99	99	99	99	99
2019-03-24	username not found	Adeyemi Kudirat	Oni A. O	2019-03-19	11	Ibadan North	Allaya Rayah Clinic	36	OYO/IBN/PVT/ALLAYA RAYAH CLINIC/036	47	1	1	#NULL!	25	2	1	2		Stimulation of labour Augmentation of labour Induction of labour Prevention of post-partum haemorrhage	1	1	1	1	#NULL!	1	20IU		20IU		10IU		20IU		10IU		20IU		10IU		Intravenous infusion	0	0	0	1	0	0	0		Intravenous infusion
2019-03-31	username not found	OLADUNNI ABIMBOLA AMOS	MM	2019-03-22	11	IBADAN NORTH	FOREMOST BASE HOSPITAL	65	OYO/IBN/PVT/FOREMOST BASE HOSPITAL/065	34	2	1	#NULL!	9	2	1	2		Stimulation of labour Augmentation of labour Prevention of post-partum haemorrhage	1	1	0	1	#NULL!	1	5IU		10IU		5IU						20IU		20IU		Intravenous infusion	0	0	0	1	0	0	0
2019-03-14	username not found	Alabi Tobiloba	G.O	2019-03-13	11	Oyo East	Shekinat Medical Centre	7	OYO/OYE/PVT/SHEKINAT/007	30	1	1	#NULL!	5	2	1	2		Stimulation of labour Augmentation of labour Induction of labour Prevention of post-partum haemorrhage	1	1	1	1	#NULL!	1	5IU		10IU		10IU		10IU		5IU		10IU		10IU		Intravenous infusion	0	0	0	1	0	0	0		Intravenous infusion
2019-03-21	username not found	OLADUNNI ABIMBOLA AMOS	TO	2019-03-14	11	IBADAN NORTH	AGGREY HOSPITAL	5	OYO/IBN/PVT/AGGREY HOSPITAL/005	32	2	2	#NULL!	12	2	1	2		Prevention of post-partum haemorrhage	0	0	0	1	#NULL!	1											20IU		20IU			99	99	99	99	99	99	99
2019-03-23	username not found	OLADUNNI ABIMBOLA AMOS	TM	2019-03-20	11	IBADAN NORTH	UNIVERSITY TEACHING HOSPITAL	59	OYO/IBN/PUB/UCH/059	39	2	2	#NULL!	12	1	1	2		Augmentation of labour Induction of labour Prevention of post-partum haemorrhage	0	1	1	1	#NULL!	1			5IU		10IU		5IU		Not sure		10IU		10IU			99	99	99	99	99	99	99		Intravenous infusion
2019-03-23	username not found	OLADUNNI ABIMBOLA AMOS	OO	2019-03-20	11	IBADAN NORTH	UNIVERSITY TEACHING HOSPITAL	60	OYO/IBN/PUB/UCH/060	38	2	2	#NULL!	10	1	1	2		Stimulation of labour Augmentation of labour Induction of labour Prevention of post-partum haemorrhage	1	1	1	1	#NULL!	1	5IU		5IU		5IU		10IU		10IU		10IU		10IU		Intravenous infusion	0	0	0	1	0	0	0		Intravenous infusion
2019-03-23	username not found	OLADUNNI ABIMBOLA AMOS	MD	2019-03-20	11	IBADAN NORTH	UNIVERSITY TEACHING HOSPITAL	57	OYO/IBN/PUB/UCH/057	35	2	2	#NULL!	7	1	1	2		Stimulation of labour Augmentation of labour Induction of labour Prevention of post-partum haemorrhage	1	1	1	1	#NULL!	1	20IU		5IU		5IU		10IU		10IU		10IU		10IU		Intravenous infusion	0	0	0	1	0	0	0		Intravenous infusion
2019-04-02	username not found	OLADUNNI ABIMBOLA AMOS	MA	2019-03-28	11	ONA ARA	MOJIRAYO MEMORIAL CLINIC	109	OYO/ONA/PVT/MOJIRAYO MEMORIAL CLINIC/109	30	2	2	#NULL!	5	2	1	2		Prevention of post-partum haemorrhage	0	0	0	1	#NULL!	1											5IU		5IU			99	99	99	99	99	99	99
2019-03-26	username not found	Alabi Tobiloba	O.K	2019-03-25	11	OYO WEST	MERCY OF GOD CLINIC	93	OYO/OYW/PVT/MERCY-OF-GOD/093	26	2	2	#NULL!	4	2	1	2		Prevention of post-partum haemorrhage	0	0	0	1	#NULL!	2											10IU		5IU			99	99	99	99	99	99	99
2019-03-16	username not found	OLADUNNI ABIMBOLA AMOS	OS	2019-03-14	11	IBADAN NORTH	AYOOLA MODUPE OLATUNDE MEMORIAL HOSPITAL	8	OYO/IBN/PVT/AYOOLA MODUPE OLATUNDE MEM. HOSPITAL/008	20	2	2	#NULL!	3	2	1	2		Stimulation of labour Augmentation of labour Induction of labour Prevention of post-partum haemorrhage	1	1	1	1	#NULL!	1	5IU		10IU		10IU		10IU		10IU		10IU		10IU		Intravenous infusion	0	0	0	1	0	0	0		Intravenous infusion
2019-03-31	username not found	Adeyemi Kudirat	M.O	2019-03-20	11	Ibadan Northwest	Victory Hospitals	49	OYO/INW/PVT/VICTORY HOSPITALS/049	27	2	2	#NULL!	3	2	1	2		Stimulation of labour Prevention of post-partum haemorrhage	1	0	0	1	#NULL!	1	5IU										20IU		20IU		Intravenous infusion	0	0	0	1	0	0	0
2019-03-26	username not found	Alabi Tobiloba	O.M	2019-03-25	11	OYO WEST	MERCY OF GOD CLINIC	92	OYO/OYW/PVT/MERCY-OF-GOD/092	23	2	2	#NULL!	2	2	1	2		Prevention of post-partum haemorrhage	0	0	0	1	#NULL!	2											10IU		5IU			99	99	99	99	99	99	99
2019-04-07	username not found	Adeyemi Kudirat	F.T	2019-04-02	11	Ona Ara	Ona Ara Hospital	126	OYO/ONA/PVT/ONA ARA HOSP/126	50	2	3	#NULL!	20	2	1	2		Prevention of post-partum haemorrhage	0	0	0	1	#NULL!	1											5IU		5IU			99	99	99	99	99	99	99
2019-03-14	username not found	Alabi Tobiloba	V.O	2019-03-13	11	Oyo East	Shekinat Medical Centre	9	OYO/OYE/PVT/SHEKINAT/009	40	2	3	#NULL!	10	2	1	2		Stimulation of labour Augmentation of labour Induction of labour Prevention of post-partum haemorrhage	1	1	1	1	#NULL!	2	5IU		5IU		5IU		5IU		5IU		10IU		20IU		Intravenous infusion	0	0	0	1	0	0	0		Intravenous infusion
2019-03-26	username not found	Alabi Tobiloba	T.F	2019-03-25	11	OYO WEST	MERCY OF GOD CLINIC	94	OYO/OYW/PVT/MERCY-OF-GOD/094	29	2	3	#NULL!	5	2	1	2		Prevention of post-partum haemorrhage	0	0	0	1	#NULL!	1											10IU		5IU			99	99	99	99	99	99	99
2019-04-07	username not found	Adeyemi Kudirat	F.B	2019-04-01	11	Ona Ara	Oke Imole PHC	120	OYO/ONA/PUB/OKE IMOLE PHC/120	35	2	3	#NULL!	3	1	1	2		Prevention of post-partum haemorrhage	0	0	0	1	#NULL!	2											10IU		20IU			99	99	99	99	99	99	99
2019-03-22	username not found	Alabi Tobiloba	S.W	2019-03-21	11	ATIBA	ISE OLUWA MEDICAL CENTRE	74	OYO/ATI/PVT/ISE-OLUWA/074	27	2	2	#NULL!	5	2	1	1		Augmentation of labour Prevention of post-partum haemorrhage	0	1	0	1	#NULL!	1			5IU		5IU						5IU		5IU			99	99	99	99	99	99	99
2019-03-21	username not found	JOKANOLA VICTOR	J. O	2019-03-20	11	OGBOMOSO NORTH	FLORENCE HOSPITAL	113	OYO/OGN/PVT/FLORENCE HOSPITAL/113	37	2	3	#NULL!	8	2	1	1		Prevention of post-partum haemorrhage	0	0	0	1	#NULL!	1											20IU		20IU			99	99	99	99	99	99	99
2019-04-05	username not found	Dr Hudu Garba Illo	JA	2019-04-01	12	Sokoto South	Divine clinic	113	SOK/SOK SOUTH/PVT/DIVINE CLINIC/113	51	1	1	#NULL!	29	2	1	3		Stimulation of labour Augmentation of labour Induction of labour Prevention of post-partum haemorrhage	1	1	1	1	#NULL!	3	20IU		20IU		20IU		20IU		20IU		20IU		20IU		Intravenous push Intravenous infusion	0	0	1	1	0	0	0		Intravenous push Intravenous infusion
2019-04-08	username not found	Dr Hudu Garba Illo	IJN	2019-04-03	12	Sokoto South	Model Hospital	158	SOK/SOK SOUTH/PVT/MODEL HOSPITAL /158	48	1	1	#NULL!	18	2	1	2		Stimulation of labour Augmentation of labour Induction of labour Prevention of post-partum haemorrhage	1	1	1	1	#NULL!	1	10IU		20IU		10IU		20IU		10IU		20IU		20IU		Intravenous infusion	0	0	0	1	0	0	0		Intravenous infusion
2019-03-29	username not found	Dr Malami Muhammad Bello	AM	2019-03-27	12	WAMAKKO	ALSHIFA CLINIC	82	SOK/WAM/PVT/ALSHIFA CLINIC /072	42	1	3	#NULL!	5	2	1	2		Augmentation of labour Prevention of post-partum haemorrhage	0	1	0	1	#NULL!	1			10IU		5IU						5IU		5IU			99	99	99	99	99	99	99
2019-03-16	username not found	Dr Hudu Garba Illo	IA	2019-03-15	12	WAMAKO	UDUTH	15	SOK/WAM/PUB/UDUTH/015	34	2	1	#NULL!	9	1	1	1		Stimulation of labour Augmentation of labour Induction of labour Prevention of post-partum haemorrhage	1	1	1	1	#NULL!	1	10IU		10IU		5IU		10IU		5IU		20IU		20IU		Intravenous infusion	0	0	0	1	0	0	0		Intravenous infusion
2019-03-26	username not found	Idongesit Jackson	E.M.R	2019-03-25	1	Uyo	Dammy Memorial Hospital	31	AKB/UYO/PVT/DAMMY MEMORIAL HOSPITAL/031	30	2	2	#NULL!	1	2	1	3		Stimulation of labour Augmentation of labour Induction of labour Prevention of post-partum haemorrhage	1	1	1	1	#NULL!	1	10IU		10IU		Not sure		10IU		Not sure		Not sure		Not sure		Intravenous infusion	0	0	0	1	0	0	0		Intravenous infusion
2019-04-12	username not found	Idongesit Jackson	U.B.N	2019-04-11	1	Uyo	Family Life Centre/VVF/Maternal Birth Injury Hospital	167	AKB/UYO/PVT/FAMILY LIFE CENTRE & VVF HOSPITAL/167	29	1	1	#NULL!	3	2	1	2		Augmentation of labour Prevention of post-partum haemorrhage	0	1	0	1	#NULL!	1			10IU		5IU						20IU		15IU			99	99	99	99	99	99	99
2019-03-30	username not found	Odoh Joyce	A. R	2019-03-26	3	Ethiope West	DELSUTH, Oghara	41	DLT/ETW/PUB/DELSUTH OGHARA/041	29	1	1	#NULL!	3	1	1	2		Stimulation of labour Augmentation of labour Induction of labour Prevention of post-partum haemorrhage	1	1	1	1	#NULL!	2	5IU		10IU		5IU		10IU		5IU		10IU		10IU		Intravenous infusion	0	0	0	1	0	0	0		Intravenous infusion
2019-03-30	username not found	Odoh Joyce	O. O. R	2019-03-26	3	Ethiope West	DELSUTH, Oghara	40	DLT/ETW/PUB/DELSUTH OGHARA/040	30	1	1	#NULL!	2	1	1	2		Stimulation of labour Augmentation of labour Induction of labour Prevention of post-partum haemorrhage	1	1	1	1	#NULL!	2	5IU		10IU		5IU		10IU		5IU		10IU		10IU		Intravenous infusion	0	0	0	1	0	0	0		Intravenous infusion
2019-03-30	username not found	Odoh Joyce	E. S	2019-03-26	3	Ethiope West	DELSUTH	38	DLT/ETW/PUB/DELSUTH OGHARA/038	32	1	1	#NULL!	1	1	1	2		Stimulation of labour Augmentation of labour Induction of labour Prevention of post-partum haemorrhage	1	1	1	1	#NULL!	2	5IU		10IU		5IU		10IU		5IU		10IU		10IU		Intravenous infusion	0	0	0	1	0	0	0		Intravenous infusion
2019-03-25	username not found	EDI Godspower Brume	Dr. R. V. C	2019-03-22	3	Warri South	Central Hospital Warri	93	DLT/WAS/PUB/CENTRAL HOSPITAL/093	22	1	1	#NULL!	1	1	1	1		Stimulation of labour Augmentation of labour Induction of labour Prevention of post-partum haemorrhage	1	1	1	1	#NULL!	2	Not sure		10IU		5IU		Not sure		Not sure		5IU		Not sure		Intravenous infusion	0	0	0	1	0	0	0		Intravenous infusion
2019-04-09	username not found	Okonkwo chioma	UE	2019-04-08	4	Abakaliki	Agbaja unuphu health centre	93	Eby/abk/pub/PHC agbaja unuphu/093	34	2	3	#NULL!	5	1	1	3		Prevention of post-partum haemorrhage	0	0	0	1	#NULL!	2											5IU		5IU			99	99	99	99	99	99	99
2019-03-15	username not found	Agara Adedoyin Arinola	A. T	2019-03-15	5	IDO OSI	GREENFIELD SPECIALIST HOSPITAL IDO	11	EKT/IDO/PVT/GREENFIELD.HOSP/011	27	1	1	#NULL!	14	2	1	3		Stimulation of labour Augmentation of labour Induction of labour Prevention of post-partum haemorrhage	1	1	1	1	#NULL!	1	15IU		15U		15IU		15IU		15IU		5IU		10IU		Intramuscular	0	1	0	0	0	0	0		Intravenous push
2019-04-08	username not found	Imoisi Ese	A. O	2019-03-26	5	Ikere	State of Specialist Hospital	3	EKT/IKE/PUB/STATE SPECIALIST HOSPITAL,ISE RD/003	34	1	1	#NULL!	6	1	1	3		Augmentation of labour Prevention of post-partum haemorrhage	0	1	0	1	#NULL!	1			5IU		5IU						Others	4010 iv	Others	4010 iv		99	99	99	99	99	99	99
2019-04-05	username not found	Agara Adedoyin Arinola	A. T	2019-03-15	5	IDO OSI	GREENFIELD SPECIALIST HOSPITAL,IDO EKITI	11	EKT/IDO/PVT/GREEN.SPEC.HOSP/011	27	1	1	#NULL!	3	2	1	3		Stimulation of labour Augmentation of labour Induction of labour Prevention of post-partum haemorrhage	1	1	1	1	#NULL!	1	15IU		15U		10IU		15IU		15IU		5IU		10IU		Intramuscular	0	1	0	0	0	0	0		Intravenous push
2019-03-25	username not found	Fasuba Kayode	D. S	2019-03-20	5	ADO-EKITI	BASIRI BASIC HEALTH CENTRE	55	EKT/ADE/PUB/BASIRI BASIC HEALTH CENTRE/055	42	1	1	#NULL!	15	1	1	2		Stimulation of labour Augmentation of labour Induction of labour Prevention of post-partum haemorrhage	1	1	1	1	#NULL!	1	5IU		10IU		10IU		10IU		10IU		10IU		10IU		Intramuscular Intravenous push Intravenous infusion	0	1	1	1	0	0	0		Intramuscular Intravenous push Intravenous infusion
2019-04-09	username not found	Amina Mohammed	MDU	2019-03-26	8	Ringim	Gidan Ari Basic Health Clinic	147	JIG/RIN/PUB/Gidan Ari Clinic/147	26	2	2	#NULL!	6	1	1	1		Stimulation of labour Augmentation of labour Induction of labour Prevention of post-partum haemorrhage	1	1	1	1	#NULL!	1	2.5IU		10IU		10IU		10IU		5IU		10IU		10IU		Oral Intramuscular Intravenous push	1	1	1	0	0	0	0		Intravenous push Intravenous infusion
2019-04-12	username not found	Gerald Igwemadu	S.E.	2019-04-08	9	Keffi	Rayyan hospital	32	NAS/KEF/PVT/Rattan hosp/353	32	2	2	#NULL!	8	2	1	2		Augmentation of labour Induction of labour Prevention of post-partum haemorrhage	0	1	1	1	#NULL!	1			5IU		Others	2.5 iu4	5IU		5IU		10IU		20IU			99	99	99	99	99	99	99		Intravenous infusion
2019-03-15	username not found	Oladapo Rasaq	A.A	2019-03-14	11	Ibadan south east	Mola's clinic	19	OYO/ISE/PVT/MOLAS CLINIC/019	29	1	1	#NULL!	4	2	1	3		Stimulation of labour Augmentation of labour Induction of labour Prevention of post-partum haemorrhage	1	1	1	1	#NULL!	1	10IU		5IU		5IU		10IU		5IU		20IU		20IU		Intravenous infusion	0	0	0	1	0	0	0		Intravenous infusion
2019-04-06	username not found	OLOBADE MODUPEOLUWA ADEOLA	R.B	2019-04-02	11	ISEYIN	FADOK HOSPITAL	99	OYO/ISE/PVT/FADOK HOSPITAL/099	32	1	3	#NULL!	10	1	1	3		Prevention of post-partum haemorrhage	0	0	0	1	#NULL!	1											10IU		20IU			99	99	99	99	99	99	99
2019-04-07	username not found	OLOBADE MODUPEOLUWA ADEOLA	G.H	2019-04-04	11	ISEYIN	YAH ALLAH HOSPITAL	142	OYO/ISE/PVT/YAH ALLAH HOSPITAL/142	32	1	3	#NULL!	10	2	1	3		Prevention of post-partum haemorrhage	0	0	0	1	#NULL!	1											20IU		Others	40IU		99	99	99	99	99	99	99
2019-03-15	username not found	Oladapo Rasaq	A.O	2019-03-14	11	Ibadan south east	New day hospital	21	OYO/ISE/PVT/NEWDAY HOSPITAL/021	45	1	1	#NULL!	15	2	1	2		Prevention of post-partum haemorrhage	0	0	0	1	#NULL!	1											10IU		5IU			99	99	99	99	99	99	99
2019-03-26	username not found	Alabi Tobiloba	M.A	2019-03-25	11	OYO WEST	FAVOUR LAND HOSPITAL	98	OYO/OYW/PVT/FAVOUR-LAND/098	37	1	1	#NULL!	6	2	1	2		Stimulation of labour Augmentation of labour Induction of labour Prevention of post-partum haemorrhage	1	1	1	1	#NULL!	1	5IU		5IU		5IU		5IU		5IU		10IU		10IU		Intravenous infusion	0	0	0	1	0	0	0		Intravenous infusion
2019-03-23	username not found	OLADUNNI ABIMBOLA AMOS	AO	2019-03-20	11	IBADAN NORTH	UNIVERSITY TEACHING HOSPITAL	56	OYO/IBN/PUB/UCH/056	28	2	1	#NULL!	1	1	1	2		Stimulation of labour Augmentation of labour Induction of labour Prevention of post-partum haemorrhage	1	1	1	1	#NULL!	1	Not sure		Others	4IU	Others	2IU	Not sure		10IU		10IU		10IU		Intravenous infusion	0	0	0	1	0	0	0		Intravenous infusion
2019-03-17	username not found	Adeyemi Kudirat	A.O	2019-03-15	11	Ibadan North	Public	22	OYO/IBN/PUB/BASORUN PHC/022	29	1	1	#NULL!	2	1	1	1		Stimulation of labour Augmentation of labour Induction of labour Prevention of post-partum haemorrhage	1	1	1	1	#NULL!	1	2.5IU		5IU		5IU		5IU		5IU		Others	40IU	Others	40IU	Intravenous infusion	0	0	0	1	0	0	0		Intravenous infusion
2019-03-17	username not found	Adeyemi Kudirat	A.J	2019-03-15	11	Ibadan North	Public	24	OYO/IBN/PUB/BASORUN PHC/024	32	2	2	#NULL!	9	1	1	1		Stimulation of labour Augmentation of labour Induction of labour Prevention of post-partum haemorrhage	1	1	1	1	#NULL!	1	5IU		5IU		5IU		5IU		5IU		20IU		20IU		Intravenous infusion	0	0	0	1	0	0	0		Intravenous infusion
2019-03-17	username not found	Dr Malami Muhammad Bello	CEO	2019-03-15	12	DANGE-SHUNI	GIGINYA BARACK HOSPITAL, SOKOTO	18	SOK/DGS/PUB/GIGINYA BARR. HOSP. /018	26	2	1	#NULL!	3	1	1	4	As required	Augmentation of labour Prevention of post-partum haemorrhage	0	1	0	1	#NULL!	1			5IU		5IU						20IU		20IU			99	99	99	99	99	99	99
2019-03-30	username not found	Dr Malami Muhammad Bello	LS	2019-03-29	12	WAMAKKO	GOVERNMENT HOUSE CLINIC	90	SOK/WAM/PUB/GOVT HOU CLI/090	48	2	2	#NULL!	21	1	1	3		Prevention of post-partum haemorrhage	0	0	0	1	#NULL!	2											20IU		20IU			99	99	99	99	99	99	99
2019-03-30	username not found	Dr Malami Muhammad Bello	LS	2019-03-29	12	WAMAKKO	GOVERNMENT HOUSE CLINIC	90	SOK/WAM/PUB/GOVT HOU CLI /090	48	2	2	#NULL!	21	1	1	3		Prevention of post-partum haemorrhage	0	0	0	1	#NULL!	2											20IU		20IU			99	99	99	99	99	99	99
2019-03-27	username not found	Dr Hudu Garba Illo	CE	2019-03-26	12	Wamako	Lafiya clinic	80	SOK/WAM/PRT/LAFIYA CLINIC /080	32	1	1	#NULL!	2	2	1	2		Augmentation of labour Induction of labour Prevention of post-partum haemorrhage	0	1	1	1	#NULL!	1			10IU		5IU		10IU		5IU		Others	40IU	Others	40IU		99	99	99	99	99	99	99		Intravenous infusion
2019-03-30	username not found	Dr Malami Muhammad Bello	HI	2019-03-29	12	WAMAKKO	GOVERNMENT HOUSE CLINIC SOKOTO	88	SOK/WAM/PUB/GOVT HOU CLI/088	48	2	2	#NULL!	15	1	1	1		Prevention of post-partum haemorrhage	0	0	0	1	#NULL!	2											Others	40IU	Others	40IU		99	99	99	99	99	99	99
2019-03-23	username not found	Unyime Eshiet	S.U.U.	2019-03-15	1	ABAK	ABASIEKEME MEDICAL CENTRE, ABAK	56	AKB/ABK/PVT/ABASIEKEME/056	27	2	2	#NULL!	1	2	1	4	DURING LABOUR CASES	Augmentation of labour	0	1	0	0	#NULL!	1			10IU		10IU											99	99	99	99	99	99	99
2019-03-29	username not found	E G POLYCARP	M. A	2019-03-26	1	UYO	ST LUKE'S HOSPITAL, ANUA	3	AKB/UYO/PVT/ST. LUKE'S HOSP/003	26	2	1	#NULL!	4	3	1	3		Augmentation of labour Induction of labour	0	1	1	0	#NULL!	1			20IU		20IU		10IU		10IU							99	99	99	99	99	99	99		Intravenous infusion
2019-04-17	username not found	Imoisi Ese	O.E	2019-04-03	5	Emure	General Hospital, Emure.	57	EKT/EMU/PUB/GENERAL HOSPITAL, EMURE/057.	49	2	2	#NULL!	19	1	1	1		Stimulation of labour Augmentation of labour Induction of labour	1	1	1	0	#NULL!	2	10IU		5IU		10IU		5IU		10IU						Intravenous infusion	0	0	0	1	0	0	0		Intramuscular Intravenous infusion
2019-03-19	username not found	EGBUAWA MABEL	E.C.U	2019-03-20	7	ORLU	GOVERNMENT MATERNITY ,ORLU	41	IMO/ORL/PUB/GOVERNMENT MATERNITY_ORLU/041	57	2	3	#NULL!	15	1	1	4	WHEN NECESSARY	Induction of labour	0	0	1	0	#NULL!	2							5IU		5IU							99	99	99	99	99	99	99		Intravenous infusion
2019-04-15	username not found	UDEARIRY NNAEMEKA	LME	2019-04-15	7	ABOH MBAISE	EZIALA NGURU PRIMARY HEALTH CARE CENTRE	320	IMO/ABM/PUB/EZIALA NGURU PRIMARY HEALTH CARE CENTRE/320	48	2	3	#NULL!	13	1	1	1		Induction of labour	0	0	1	0	#NULL!	2							10IU		10IU							99	99	99	99	99	99	99		Intravenous infusion
2019-03-16	username not found	JOKANOLA VICTOR	O. T	2019-03-15	11	OGBOMOSO SOUTH	OREOLUWA MATERNITY HOME	38	OYO/OGS/PVT/OREOLUWA MATERNITY HOME/038	88	1	3	#NULL!	46	2	1	4	DEPENDING	Stimulation of labour	1	0	0	0	#NULL!	1	10IU														Intramuscular	0	1	0	0	0	0	0
2019-03-18	username not found	JOKANOLA VICTOR	O. E	2019-03-18	11	OGBOMOSO SOUTH	ABAYOMI HOSPITAL	71	OYO/OGS/PVT/ABAYOMI HOSPITAL /071	45	2	3	#NULL!	13	2	1	3		Stimulation of labour	1	0	0	0	#NULL!	3	5IU														Intravenous infusion	0	0	0	1	0	0	0
2019-03-27	username not found	Dr Hudu Garba Illo	BT	2019-03-26	12	Wamako	Alheri clinic	81	SOK/WAM/PRT/ALHERI CLINIC /081	22	2	3	#NULL!	1	2	1	3		Augmentation of labour	0	1	0	0	#NULL!	1			10IU		10IU											99	99	99	99	99	99	99
2019-03-27	username not found	Dr Hudu Garba Illo	NA	2019-03-26	12	Wamako	Wamako clinic	86	SOK/WAM/PRT/WAMAKO CLINIC /086	22	2	3	#NULL!	1	2	1	3		Augmentation of labour	0	1	0	0	#NULL!	2			10IU		20IU											99	99	99	99	99	99	99
2019-03-30	username not found	E. G. POLYCARP	F. E	2019-03-26	1	UYO	ST LUKE'S HOSPITAL ANUA	6	AKB/UYO/PVT/ST. LUKE'S HOSP ANUA	46	1	2	#NULL!	20	3	1	4	WHEN NEED OCCURS	Prevention of post-partum haemorrhage	0	0	0	1	#NULL!	1											20IU		10IU			99	99	99	99	99	99	99
2019-03-30	username not found	E G POLYCARP	A. I. A	2019-03-25	1	URUAN	GENERAL HOSPITAL ITUK MBANG	11	AKB/URU/PUB/GH ITUK MBANG/011	39	2	2	#NULL!	17	1	1	1		Augmentation of labour Induction of labour Prevention of post-partum haemorrhage	0	1	1	1	#NULL!	1			5IU		5IU		10IU		5IU		20IU		20IU			99	99	99	99	99	99	99		Intravenous infusion
2019-03-30	username not found	E G POLYCARP	E. A . U	2019-03-25	1	URUAN	GENERAL HOSPITAL ITUK MBANG	12	AKB/URU/PUB/GH ITUK MBANG/012	39	2	2	#NULL!	15	1	1	1		Stimulation of labour Augmentation of labour Induction of labour Prevention of post-partum haemorrhage	1	1	1	1	#NULL!	1	5IU		5IU		5IU		10IU		5IU		10IU		20IU		Intravenous push Intravenous infusion	0	0	1	1	0	0	0		Intravenous infusion
2019-04-09	username not found	Samuel Umoh	JEI	2019-04-02	1	ORN	PUB	126	AKB/ORN/PUB/GENERAL HOSP./126	47	2	2	#NULL!	5	1	1	1		Stimulation of labour Augmentation of labour Induction of labour Prevention of post-partum haemorrhage	1	1	1	1	#NULL!	1	10IU		10IU		10IU		10IU		10IU		20IU		20IU		Intravenous infusion	0	0	0	1	0	0	0		Intravenous infusion
2019-03-18	username not found	EDI Godspower Brume	Dr. A.M.C	2019-03-14	3	Warri South	FAIRVIEW HOSPITAL, Warri.	45	DLT/WAS/PVT/FAIRVIEW HOSPITAL/045	30	1	1	#NULL!	3	2	1	1		Stimulation of labour Augmentation of labour Induction of labour Prevention of post-partum haemorrhage	1	1	1	1	#NULL!	1	10IU		10IU		5IU		10IU		10IU		20IU		20IU		Intravenous infusion	0	0	0	1	0	0	0		Intravenous infusion
2019-04-06	username not found	ANULIKA VICTORIA EZEOKE	O.U.	2019-04-04	4	OHAOZARA	THE PRESBYTERIAN JOINT HOSPITAL, UBURU	73	EBY/OHZ/PVT/PRESBYTERIAN JOINT HOSP/073	36	1	1	#NULL!	6	2	1	2		Stimulation of labour Augmentation of labour Induction of labour Prevention of post-partum haemorrhage	1	1	1	1	#NULL!	3	5IU		5IU		5IU		5IU		5IU		Others	40IU IN I LITRE OF D/W	20IU		Intravenous infusion	0	0	0	1	0	0	0		Intravenous infusion
2019-04-05	username not found	Okonkwo chioma	OL	2019-04-04	4	Ohaukwu	Chima maternity home	49	Eby/ohk/Pvt/chima maternity/049	28	2	3	#NULL!	5	2	1	1		Stimulation of labour Augmentation of labour Induction of labour Prevention of post-partum haemorrhage	1	1	1	1	#NULL!	1	5IU		5IU		5IU		10IU		5IU		10IU		10IU		Intravenous infusion	0	0	0	1	0	0	0		Intramuscular
2019-04-18	username not found	Onwumah Malachy uche	I. N	2019-04-10	7	IhitteUboma	Writing medical centre	214	IMO/IHU/PVT/ETITI MEDICAL CENTRE /214	40	2	2	#NULL!	15	2	1	4	When needed	Augmentation of labour Prevention of post-partum haemorrhage	0	1	0	1	#NULL!	1			10IU		5IU						10IU		15IU			99	99	99	99	99	99	99
2019-04-17	username not found	Onwumah Malachy uche	L. M	2019-04-09	7	IhitteUboma	Gen hospital IhitteUboma	207	IMO/IHU/PUB/GEN HOSPITAL IHITTEUBOMA /207	27	2	2	#NULL!	13	1	1	4	Any time needed	Augmentation of labour Prevention of post-partum haemorrhage	0	1	0	1	#NULL!	1			10IU		Others	It can't be used in multiparous					Others	Up to 30- 40 IU	Others	Up to 30- 40 IU		99	99	99	99	99	99	99
2019-04-05	username not found	UDEARIRY NNAEMEKA	NGN	2019-04-04	7	ISIALA MBANO	ANARA HEALTH CENTRE	181	IMO/ISM/PUB/ANARA HEALTH CENTRE/181	43	2	3	#NULL!	24	1	1	4	DURING DELIVERY	Stimulation of labour Augmentation of labour Induction of labour Prevention of post-partum haemorrhage	1	1	1	1	#NULL!	1	5IU		5IU		10IU		5IU		10IU		10IU		10IU		Intravenous infusion	0	0	0	1	0	0	0		Intramuscular Intravenous infusion
2019-04-17	username not found	Onwumah Malachy uche	Nil	2019-04-09	7	IhitteUboma	Gen hospital IhitteUboma	209	IMO/IHU/PUB/GEN HOSPITAL IHITTEUBOMA /209	41	2	3	#NULL!	6	1	1	4	When necessary	Augmentation of labour Prevention of post-partum haemorrhage	0	1	0	1	#NULL!	1			5IU		5IU						20IU		10IU			99	99	99	99	99	99	99
2019-04-17	username not found	Onwumah Malachy uche	Nil	2019-04-09	7	IhitteUboma	Gen hospital IhitteUboma	209	IMO/IHU/PUB/GEN HOSPITAL IHITTEUBOMA /209	41	2	3	#NULL!	6	1	1	4	When necessary	Augmentation of labour Prevention of post-partum haemorrhage	0	1	0	1	#NULL!	1			5IU		5IU						20IU		10IU			99	99	99	99	99	99	99
2019-04-18	username not found	Onwumah Malachy uche	M. M	2019-04-10	7	IhitteUboma	Writing medical centre	213	IMO/IHU/PVT/ETITI MEDICAL CENTRE /213	40	1	1	#NULL!	12	2	1	3		Augmentation of labour Prevention of post-partum haemorrhage	0	1	0	1	#NULL!	1			10IU		5IU						20IU		20IU			99	99	99	99	99	99	99
2019-04-03	username not found	Gerald Igwemadu	GNT	2019-03-21	9	Keffi	Mubaus Clinic and Maternity Keffi	248	NAS/KEF/PVT/Mubaus clin/248	28	2	3	#NULL!	6	2	1	2		Augmentation of labour Prevention of post-partum haemorrhage	0	1	0	1	#NULL!	1			15U		10IU						10IU		15IU			99	99	99	99	99	99	99
2019-03-24	username not found	Okoronkwo Nnenna	PG	2019-03-22	9	Lafia	Diamond Clinic and Maternity	84	NAS/LAF/PVT/DIAMOND CLINIC/084	28	2	3	#NULL!	6	2	1	2		Stimulation of labour Prevention of post-partum haemorrhage	1	0	0	1	#NULL!	1	2.5IU										5IU		10IU		Intravenous infusion	0	0	0	1	0	0	0
2019-03-20	username not found	JOKANOLA VICTOR	O. E	2019-03-19	11	OGBOMOSO NORTH	SHALOM MEDICAL CENTRE	81	OYO/OGN/PVT/SHALOM MEDICAL CENTRE/081	39	2	2	#NULL!	12	2	1	4	WHEN NEEDS ARISES	Augmentation of labour Prevention of post-partum haemorrhage	0	1	0	1	#NULL!	1			10IU		10IU						20IU		20IU			99	99	99	99	99	99	99
2019-03-21	username not found	OLADUNNI ABIMBOLA AMOS	II	2019-03-18	11	IBADAN NORTH	MERCYLAND CLINIC AND MATERNITY	23	OYO/IBN/PVT/MERCYLAND CLINIC AND MATERNITY/023	37	2	3	#NULL!	10	2	1	4	When neccessary	Stimulation of labour Augmentation of labour Prevention of post-partum haemorrhage	1	1	0	1	#NULL!	1	20IU		20IU		10IU						Others	More than 20IU	Others	More than 20IU	Intravenous infusion	0	0	0	1	0	0	0
2019-03-23	username not found	OLOBADE MODUPEOLUWA ADEOLA	S.I	2019-03-19	11	SAKI WEST	MUSLIM HOSPITAL	11	OYO/SAW/PVT	44	2	2	#NULL!	16	2	1	1		Stimulation of labour Augmentation of labour Induction of labour Prevention of post-partum haemorrhage	1	1	1	1	#NULL!	1	2.5IU		5IU		5IU		5IU		5IU		10IU		20IU		Intravenous infusion	0	0	0	1	0	0	0		Intravenous infusion
2019-04-06	username not found	Dr Malami Muhammad Bello	JS	2019-04-02	12	WAMAKKO	PRIMARY HEALTH CLINIC KONTAGORA	120	SOK/WAM/PUB/PHC KONTAGORA /120	27	2	3	#NULL!	5	1	1	3		Prevention of post-partum haemorrhage	0	0	0	1	#NULL!	1											20IU		20IU			99	99	99	99	99	99	99
2019-04-03	username not found	Onwumah Malachy uche	Nil	2019-04-02	7	Nkwerre	Umugara health facility	40	IMO/NKW/PUB/UMUGARA HEALTH FACILITY /040	59	2	2	#NULL!	32	1	1	3		Induction of labour	0	0	1	0	#NULL!	1							Not sure		Not sure							99	99	99	99	99	99	99		Intravenous infusion
2019-03-23	username not found	Samuel Umoh	A.R.P	2019-03-21	1	EKT	PVT	55	AKB/EKT/PVT/ROMIVIC SPECIALIST CLINIC /055	33	1	1	#NULL!	3	2	1	4	As required	Stimulation of labour Augmentation of labour	1	1	0	0	#NULL!	1	10IU		10IU		10IU										Intravenous infusion	0	0	0	1	0	0	0
2019-04-09	username not found	Samuel Umoh	EAE	2019-04-03	1	ORN	PVT	139	AKB/ORN/PVT/CHRIST VICTORY MEDICAL CENTER/139	61	2	2	#NULL!	39	2	1	4	PRN	Induction of labour	0	0	1	0	#NULL!	1							5IU		5IU							99	99	99	99	99	99	99		Intravenous infusion
2019-04-03	username not found	Idongesit Jackson	C.E.O	2019-04-02	1	Uyo	Mount Olive Clinic & Maternity	80	AKB/UYO/PVT/MOUNT PLIVE CLINIC/080	55	2	2	#NULL!	35	2	1	4	Occasionally	Augmentation of labour Induction of labour	0	1	1	0	#NULL!	1			10IU		5IU		10IU		5IU							99	99	99	99	99	99	99		Intravenous infusion
2019-04-04	username not found	UNYIME ESHIET	PDU	2019-04-03	1	ORUK ANAM	GENERAL HOSPITAL, ORUK ANAM	158	AKB/ORA/PUB/GH.ORA/158	54	2	2	#NULL!	25	1	1	4	WHEN I HAVE NEED	Stimulation of labour Augmentation of labour Induction of labour	1	1	1	0	#NULL!	1	10IU		10IU		5IU		10IU		5IU						Intravenous infusion	0	0	0	1	0	0	0		Intravenous infusion
2019-04-07	username not found	UNYIME ESHIET	MMU	2019-04-08	1	IKA	GENERAL HOSPITAL, IKA	192	AKB/IKA/PUB/GH.IKA/192	53	2	2	#NULL!	24	1	1	4	RARELY	Augmentation of labour	0	1	0	0	#NULL!	1			10IU		5IU											99	99	99	99	99	99	99
2019-04-07	username not found	UNYIME ESHIET	SA	2019-04-08	1	IKA	GENERAL HOSPITAL, IKA	193	AKB/IKA/PUB/GH.IKA/193	57	2	2	#NULL!	23	1	1	4	SPARINGLY	Stimulation of labour Augmentation of labour	1	1	0	0	#NULL!	1	Not sure		Not sure		10IU										Intravenous infusion	0	0	0	1	0	0	0
2019-04-17	username not found	E. G. POLYCARP	P. E. N	2019-04-11	1	URUAN	PRIMARY HEALTH CENTRE, IDU URUAN	257	AKB/URU/PUB/PHC, IDU URUAN/257	49	2	2	#NULL!	20	1	1	4	DURING LABOUR	Stimulation of labour	1	0	0	0	#NULL!	1	2.5IU														Intravenous infusion	0	0	0	1	0	0	0
2019-04-07	username not found	UNYIME ESHIET	CEE	2019-04-08	1	IKA	GENERAL HOSPITAL, IKA	194	AKB/IKA/PUB/GH.IKA	41	1	2	#NULL!	18	1	1	4	NOT OFTEN	Induction of labour	0	0	1	0	#NULL!	1							5IU		5IU							99	99	99	99	99	99	99		Intravenous infusion
2019-04-02	username not found	UNYIME ESHIET	IIE	2019-04-02	1	ETIM EKPO	GENERAL HOSPITAL, ETIM EKPO	138	AKB/ETE/PUB/GEN.HOSP.EE/138	41	2	2	#NULL!	16	1	1	4	OCCASIONALLY	Augmentation of labour Induction of labour	0	1	1	0	#NULL!	3			15U		15IU		10IU		10IU							99	99	99	99	99	99	99		Intravenous push Intravenous infusion
2019-04-05	username not found	UNYIME ESHIET	BII	2019-04-03	1	ORUK ANAM	GENERAL HOSPITAL, ORUK ANAM	163	AKB/ORA/PUB/GH.ORA/163	39	2	2	#NULL!	13	1	1	4	OFTEN	Augmentation of labour	0	1	0	0	#NULL!	1			5IU		10IU											99	99	99	99	99	99	99
2019-04-17	username not found	E. G. POLYCARP	R. I	2019-04-11	1	URUAN	PRIMARY HEALTH CENTRE, IDU URUAN	254	AKB/URU/PUB/PHC,IDU URUAN/254	45	2	2	#NULL!	13	1	1	4	EVERY TIME THERE'S LABOUR CASE	Stimulation of labour	1	0	0	0	#NULL!	2	10IU														Intramuscular Intravenous infusion	0	1	0	1	0	0	0
2019-03-30	username not found	Samuel Umoh	NJR	2019-03-29	1	EKT	PVT	106	AKB/EKT/PVTUTIBEABASI CLINIC/106	36	2	2	#NULL!	10	2	1	4	PRN	Stimulation of labour	1	0	0	0	#NULL!	1	2.5IU														Intravenous infusion	0	0	0	1	0	0	0
2019-04-15	username not found	Idongesit Jackson	E.S.J	2019-04-15	1	Itu	Primary Health Care Centre, West Itam 1	186	AKB/ITU/PUB/PRIMARY HEALTH CARE CENTRE WEST ITAM 1/186	33	2	2	#NULL!	8	1	1	4	Rarely	Augmentation of labour	0	1	0	0	#NULL!	1			5IU		5IU											99	99	99	99	99	99	99
2019-04-02	username not found	E. G. POLYCARP	C. A	2019-03-28	1	UYO	MFONABASI MEDICAL SERVICES	115	AKB/UYO/PVT/MFONABASI/115	27	2	2	#NULL!	7	2	1	4	WHEN NEEDS ARISES	Augmentation of labour	0	1	0	0	#NULL!	1			5IU		5IU											99	99	99	99	99	99	99
2019-04-10	username not found	Samuel Umoh	AMA	2019-04-03	1	ORN	PVT	148	AKB/ORN/PVT/ST. PATRICK CLINIC & MATERNITY/148	30	2	2	#NULL!	6	2	1	4	PRN	Stimulation of labour Augmentation of labour Induction of labour	1	1	1	0	#NULL!	1	2.5IU		10IU		10IU		5IU		5IU						Intravenous infusion	0	0	0	1	0	0	0		Intravenous infusion
2019-04-05	username not found	UNYIME ESHIET	IO	2019-04-04	1	ORUK ANAM	GENERAL HOSPITAL, ORUK ANAM	168	AKB/ORA/PUB/GH.ORA/168	37	2	2	#NULL!	6	1	1	4	RARELY	Stimulation of labour	1	0	0	0	#NULL!	2	10IU														Intravenous infusion	0	0	0	1	0	0	0
2019-03-20	username not found	Unyime Eshiet	C.A.	2019-03-14	1	Abak	Mercy Hospital, Abak	18	AKB//ABK/02/Mercy.hosp.Abak	27	2	2	#NULL!	5	2	1	4	when necessary	Stimulation of labour Induction of labour	1	0	1	0	#NULL!	1	2.5IU						5IU		Others	3.5IU					Intravenous infusion	0	0	0	1	0	0	0		Intravenous infusion
2019-04-02	username not found	E. G. POLYCARP	M. U	2019-03-28	1	UYO	MFONABASI MEDICAL SERVICES	112	AKB/UYO/PVT/MFONABASI/112	30	2	2	#NULL!	5	2	1	4	When necessary	Augmentation of labour	0	1	0	0	#NULL!	1			5IU		10IU											99	99	99	99	99	99	99
2019-04-15	username not found	Idongesit Jackson	U.O.E	2019-04-15	1	Uyo	Uwakmfon Specialist Clinic & Hospital	182	AKB/UYO/PVT/UWAKMFON SPECIALIST CLINIC & HOSPITAL/182	29	2	2	#NULL!	4	2	1	4	Occasionally	Augmentation of labour	0	1	0	0	#NULL!	1			5IU		Not sure											99	99	99	99	99	99	99
2019-03-29	username not found	UNYIME ESHIET	C.H.E	2019-03-20	1	ABAK	CEDAR AND OLIVE CLINIC, ABAK	96	AKB/ABK/PVT/CED.OLI./096	22	2	2	#NULL!	2	2	1	4	SOMETIMES	Induction of labour	0	0	1	0	#NULL!	3							15IU		10IU							99	99	99	99	99	99	99		Intravenous infusion
2019-03-30	username not found	Idongesit Jackson	I.A.J	2019-03-28	1	Uyo	Good Health Specialist Clinic	58	AKB/UYO/PVT/GOOD HEALTH SPECIALIST CLINIC/058	28	2	2	#NULL!	2	2	1	4	Rarelt	Augmentation of labour	0	1	0	0	#NULL!	1			5IU		Others	2.5IU										99	99	99	99	99	99	99
2019-04-03	username not found	UNYIME ESHIET	EEE	2019-04-02	1	ETIM EKPO	DIVINE LOVE HOSPITAL	148	AKB/ETE/PVT/DIVINE/148	25	2	2	#NULL!	1	2	1	4	DURING DELIVERY	Stimulation of labour Augmentation of labour Induction of labour	1	1	1	0	#NULL!	1	5IU		5IU		5IU		10IU		10IU						Intravenous infusion	0	0	0	1	0	0	0		Intravenous infusion
2019-03-28	username not found	Samuel Umoh	IUC	2019-03-26	1	EKT	PVT	93	AKB/EKT/PVT/HOLIFIELD SPECIALIST HOSP & FERTILITY CENTER/093	25	2	2	#NULL!	1	2	1	4	As need arises	Augmentation of labour Induction of labour	0	1	1	0	#NULL!	1			10IU		10IU		10IU		10IU							99	99	99	99	99	99	99		Intravenous infusion
2019-04-13	username not found	Idongesit Jackson	E.C.U	2019-04-12	1	Uyo	Domingo Specialist Hospital	174	AKB/UYO/PVT/DOMINGO SPECIALIST HOSPITAL/174	30	2	1	#NULL!	3	2	1	3	Once in 3 months	Augmentation of labour Induction of labour	0	1	1	0	#NULL!	1			10IU		5IU		10IU		5IU							99	99	99	99	99	99	99		Intravenous infusion
2019-04-03	username not found	E. G. POLYCARP	C. I. U	2019-04-03	1	UYO	PRIMARY HEALTH CENTRE, BARRACK ROAD, UYO	145	AKB/UYO/PUB/PHC,UYO/145	52	1	1	#NULL!	20	1	1	3		Induction of labour	0	0	1	0	#NULL!	1							10IU		5IU							99	99	99	99	99	99	99		Intramuscular
2019-04-03	username not found	E. G. POLYCARP	G. E. A	2019-03-28	1	UYO	SIFON CLINIC	133	AKB/UYO/PVT/SIFON/133	40	1	1	#NULL!	16	2	1	3		Augmentation of labour	0	1	0	0	#NULL!	2			5IU		5IU											99	99	99	99	99	99	99
2019-04-08	username not found	E. G. POLYCARP	A. E	2019-04-01	1	OKOBO	GENERAL HOSPITAL OKOBO	246	AKB/OKB/PUB/GH OKOBO/246	43	1	1	#NULL!	15	1	1	3		Augmentation of labour	0	1	0	0	#NULL!	1			5IU		5IU											99	99	99	99	99	99	99
2019-04-03	username not found	E. G. POLYCARP	M. U	2019-03-28	1	UYO	SIFON CLINIC	138	AKB/UYO/PVT/SIFON/138	39	1	1	#NULL!	11	2	1	3		Stimulation of labour Augmentation of labour	1	1	0	0	#NULL!	1	10IU		10IU		10IU										Intramuscular Intravenous infusion	0	1	0	1	0	0	0
2019-04-03	username not found	E. G. POLYCARP	E. M. U	2019-03-28	1	UYO	ZOE CONSULTANT HOSPITAL	123	AKB/UYO/PVT/ZOE/123	35	1	1	#NULL!	10	2	1	3		Induction of labour	0	0	1	0	#NULL!	1							10IU		5IU							99	99	99	99	99	99	99		Intramuscular Intravenous infusion
2019-04-03	username not found	E. G. POLYCARP	E. S. P	2019-03-28	1	UYO	PRIMARY HEALTH CENTRE, BARRACK ROAD, UYO	147	AKB/UYO/PUB/PHC, UYO/147	37	1	1	#NULL!	7	1	1	3		Stimulation of labour	1	0	0	0	#NULL!	1	2.5IU														Intravenous infusion	0	0	0	1	0	0	0
2019-04-02	username not found	E. G. POLYCARP	M. E. A	2019-03-28	1	UYO	MFONABASI MEDICAL SERVICES	116	AKB/UYO/PVT/MFONABASI/116	30	1	1	#NULL!	5	2	1	3		Stimulation of labour	1	0	0	0	#NULL!	1	2.5IU														Intravenous infusion	0	0	0	1	0	0	0
2019-03-23	username not found	Unyime Eshiet	E.C.A	2019-03-15	1	ABAK	CEDAR AND OLIVE CLINIC, ABAK	51	AKB/ABK/PVT/CEDAR.OLIVE/051	28	1	1	#NULL!	4	2	1	3		Induction of labour	0	0	1	0	#NULL!	1							5IU		5IU							99	99	99	99	99	99	99		Intravenous infusion
2019-04-02	username not found	UNYIME ESHIET	IST	2019-03-26	1	ETIM EKPO	DIVINE LOVE HOSPITAL, MBOT OTONG, ETIM EKPO	121	AKB/ETE/PUB/PHC.MB.OT/121	29	1	1	#NULL!	3	2	1	3		Stimulation of labour Augmentation of labour Induction of labour	1	1	1	0	#NULL!	1	2.5IU		5IU		5IU		5IU		10IU						Intravenous infusion	0	0	0	1	0	0	0		Intravenous infusion
2019-04-05	username not found	Idongesit Jackson	A.E.E	2019-04-05	1	Uyo	Majesty Hospital & Eye Clinic	114	AKB/UYO/PVT/MAJESTY HOSPITAL & EYE CLINIC/114	24	2	1	#NULL!	2	2	1	3		Induction of labour	0	0	1	0	#NULL!	1							5IU		5IU							99	99	99	99	99	99	99		Intravenous infusion
2019-04-11	username not found	Idongesit Jackson	A.T	2019-04-08	1	Ikono	General Hospital, Ikono	135	AKB/UYO/PUB/GENERAL HOSPITAL IKONO/135	26	2	1	#NULL!	1	1	1	3		Stimulation of labour Augmentation of labour Induction of labour	1	1	1	0	#NULL!	3	10IU		10IU		10IU		10IU		10IU						Intravenous infusion	0	0	0	1	0	0	0		Intravenous infusion
2019-04-04	username not found	UNYIME ESHIET	GPO	2019-04-03	1	ORUK ANAM	GENERAL HOSPITAL, ORUK ANAM	160	AKB/ORA/PUB/GH.ORA/160	56	2	2	#NULL!	33	1	1	3		Augmentation of labour	0	1	0	0	#NULL!	1			10IU		5IU											99	99	99	99	99	99	99
2019-04-02	username not found	UNYIME ESHIET	OAA	2019-04-01	1	ETIM EKPO	GENERAL HOSPITAL, ETIM EKPO	135	AKB/ETE/PUB/GEN.HOSP.EE/135	46	2	2	#NULL!	22	1	1	3		Stimulation of labour Augmentation of labour	1	1	0	0	#NULL!	3	5IU		5IU		10IU										Intravenous infusion	0	0	0	1	0	0	0
2019-04-02	username not found	E. G. POLYCARP	Y. R	2019-03-27	1	IKOT EKPENE	GENERAL HOSPITAL IKOT EKPENE	88	AKB/IKE/PUB/GEN HOSP IKE/088	45	2	2	#NULL!	17	1	1	3		Stimulation of labour	1	0	0	0	#NULL!	1	10IU														Intravenous infusion	0	0	0	1	0	0	0
2019-04-08	username not found	E. G. POLYCARP	G. R. I	2019-03-28	1	IKOT EKPENE	INFECTIOUS DISEASES HOSPITAL	234	AKB/IKE/PUB/IDH/234	41	2	2	#NULL!	16	1	1	3		Stimulation of labour	1	0	0	0	#NULL!	2	10IU														Intramuscular Intravenous infusion	0	1	0	1	0	0	0
2019-04-05	username not found	UNYIME ESHIET	AEA	2019-04-03	1	ORUK ANAM	GENERAL HOSPITAL, ORUK ANAM	162	AKB/ORA/PUB/GH.ORA/162	43	2	2	#NULL!	16	1	1	3		Induction of labour	0	0	1	0	#NULL!	1							20IU		10IU							99	99	99	99	99	99	99		Intravenous infusion
2019-04-08	username not found	E. G. POLYCARP	E. E. A	2019-03-29	1	OKOBO	PRIMARY HEALTH CENTRE, OKOBO	242	AKB/OKB/PUB/PHC,OKOBO/242	37	2	2	#NULL!	10	1	1	3		Induction of labour	0	0	1	0	#NULL!	2							5IU		5IU							99	99	99	99	99	99	99		Intramuscular
2019-04-04	username not found	UNYIME ESHIET	EEE	2019-04-03	1	ORUK ANAM	GENERAL HOSPITAL, ORUK ANAM	159	AKB/ORA/PUB/GH.ORA/159	42	2	2	#NULL!	10	1	1	3		Stimulation of labour	1	0	0	0	#NULL!	2	5IU														Intravenous infusion	0	0	0	1	0	0	0
2019-04-12	username not found	Idongesit Jackson	E.E.A	2019-04-11	1	Uyo	Family Life Centre/VVF/Maternal Birth Injury Hospital	168	AKB/UYO/PVT/FAMILY LIFE CENTRE & VVF HOSPITAL	39	2	2	#NULL!	9	2	1	3		Induction of labour	0	0	1	0	#NULL!	1							10IU		20IU							99	99	99	99	99	99	99		Intravenous infusion
2019-04-03	username not found	E. G. POLYCARP	G. A	2019-03-28	1	UYO	SIFON CLINIC	132	AKB/UYO/PVT/SIFON/132	36	2	2	#NULL!	8	2	1	3		Induction of labour	0	0	1	0	#NULL!	2							5IU		5IU							99	99	99	99	99	99	99		Intramuscular
2019-04-17	username not found	Samuel Umoh	CFO	2019-04-11	1	EKT	PVT	194	AKB/EKT/PVT/SOLUTION CLINIC/194	45	2	2	#NULL!	8	2	1	3		Induction of labour	0	0	1	0	#NULL!	1							15IU		5IU							99	99	99	99	99	99	99		Intravenous infusion
2019-04-03	username not found	E. G. POLYCARP	H. C. A	2019-03-28	1	UYO	KUFREABASI CLINIC	187	AKB/UYO/PVT/KUFREABASI/187	38	2	2	#NULL!	7	2	1	3		Augmentation of labour Induction of labour	0	1	1	0	#NULL!	1			10IU		5IU		10IU		10IU							99	99	99	99	99	99	99		Intramuscular
2019-04-07	username not found	UNYIME ESHIET	EPE	2019-04-06	1	IKA	GENERAL HOSPITAL, IKA	187	AKB/OKA/PUB/GH.IKA/187	39	2	2	#NULL!	7	1	1	3		Stimulation of labour Augmentation of labour Induction of labour	1	1	1	0	#NULL!	1	5IU		5IU		10IU		10IU		5IU						Intravenous infusion	0	0	0	1	0	0	0		Intravenous infusion
2019-04-12	username not found	Idongesit Jackson	M.A.O	2019-04-09	1	Uyo	Queen Esther Specialist Hospital	156	AKB/UYO/PVT/QUEEN ESTHER SPECIALIST HOSPITAL/156	22	2	2	#NULL!	3	2	1	3		Stimulation of labour Induction of labour	1	0	1	0	#NULL!	2	5IU						15IU		20IU						Intravenous infusion	0	0	0	1	0	0	0		Intramuscular
2019-04-16	username not found	Samuel Umoh	CEE	2019-04-05	1	ORN	PVT	161	AKB/ORN/PVT/MANAFEN GROUP HOSP./161	25	2	2	#NULL!	3	2	1	3		Stimulation of labour Induction of labour	1	0	1	0	#NULL!	1	20IU						20IU		20IU						Intramuscular Intravenous infusion	0	1	0	1	0	0	0		Intramuscular Intravenous infusion
2019-04-16	username not found	Samuel Umoh	NOB	2019-04-05	1	ORN	PVT	164	AKB/ORN/PVT/MANAFEN GROUP HOSP./164	28	2	2	#NULL!	3	2	1	3		Augmentation of labour Induction of labour	0	1	1	0	#NULL!	1			20IU		20IU		10IU		10IU							99	99	99	99	99	99	99		Intravenous infusion
2019-03-28	username not found	UNYIME ESHIET	J.H	2019-03-20	1	ABAK	GENERAL HOSPITAL ABAK	90	AKB/ABK/PUB/GEN.HOSP.ABAK/090	45	2	2	#NULL!	3	1	1	3		Stimulation of labour Augmentation of labour Induction of labour	1	1	1	0	#NULL!	1	10IU		5IU		5IU		5IU		5IU						Intravenous infusion	0	0	0	1	0	0	0		Intravenous infusion
2019-04-09	username not found	Samuel Umoh	MNP	2019-04-02	1	ORN	PUB	127	AKB/ORN/PUB/GENERAL HOSP./127	25	2	2	#NULL!	2	1	1	3		Augmentation of labour	0	1	0	0	#NULL!	1			5IU		5IU											99	99	99	99	99	99	99
2019-03-25	username not found	UNYIME ESHIET	MRO	2019-03-18	1	ABAK	THE PREVAILERS HOSPITAL, ABAK	73	AKB/ABK/PVT/PREVAILERS/073	26	2	2	#NULL!	2	2	1	3		Stimulation of labour Augmentation of labour Induction of labour	1	1	1	0	#NULL!	1	2.5IU		5IU		10IU		10IU		10IU						Intravenous infusion	0	0	0	1	0	0	0		Intravenous infusion
2019-04-02	username not found	Idongesit Jackson	I.A.J	2019-04-01	1	Uyo	Alma Clinics	74	AKB/UYO/PVT/ALMA CLINICS/074	26	2	2	#NULL!	2	2	1	3		Induction of labour	0	0	1	0	#NULL!	1							10IU		10IU							99	99	99	99	99	99	99		Intravenous infusion
2019-04-16	username not found	Samuel Umoh	CEO	2019-04-05	1	ORN	PVT	165	AKB/ORN/PVT/MANAFEN GROUP HOSP./165	28	2	2	#NULL!	2	2	1	3		Stimulation of labour Augmentation of labour	1	1	0	0	#NULL!	1	20IU		20IU		10IU										Intravenous infusion	0	0	0	1	0	0	0
2019-03-23	username not found	Samuel Umoh	GEB	2019-03-20	1	EKT	PVT	35	AKB/EKT/PVT/ASSURANCE MEDICAL CENTER/035	32	1	2	#NULL!	2	2	1	3		Augmentation of labour	0	1	0	0	#NULL!	1			10IU		10IU											99	99	99	99	99	99	99
2019-04-03	username not found	Idongesit Jackson	I.B.	2019-04-02	1	Uyi	Fulcare Hospital	79	AKB/UYO/PVT/FULCARE HOSPITAL/079	22	2	2	#NULL!	1	2	1	3		Augmentation of labour Induction of labour	0	1	1	0	#NULL!	1			10IU		5IU		10IU		5IU							99	99	99	99	99	99	99		Intravenous push Intravenous infusion
2019-04-16	username not found	Samuel Umoh	BBO	2019-04-03	1	ORN	PUB	153	AKB/ORN/PUB/HEALTH CENTER - MARKET–SQUARE/153	25	2	2	#NULL!	1	1	1	3		Stimulation of labour Induction of labour	1	0	1	0	#NULL!	1	10IU						10IU		10IU						Intravenous infusion	0	0	0	1	0	0	0		Intravenous push Intravenous infusion
2019-04-17	username not found	Idongesit Jackson	E.U.A	2019-04-16	1	Uyo	Ibom Clinic/ Hospital	198	AKB/UYO/PVT/IBOM CLINIC/198	28	2	2	#NULL!	1	2	1	3		Augmentation of labour	0	1	0	0	#NULL!	2			5IU		5IU											99	99	99	99	99	99	99
2019-04-07	username not found	UNYIME ESHIET	UBE	2019-04-06	1	IKA	GENERAL HOSPITAL, IKA	186	AKB/IKA/PUB/GH.IKA/186	33	2	3	#NULL!	11	1	1	3		Stimulation of labour Induction of labour	1	0	1	0	#NULL!	2	5IU						5IU		10IU						Intravenous infusion	0	0	0	1	0	0	0		Intravenous infusion
2019-04-11	username not found	Idongesit Jackson	G.A.U	2019-04-08	1	Ikono	General Hospital, Ikono	143	AKB/IKO/PUB/GENERAL HOSPITAL IKONO/143	28	2	3	#NULL!	10	1	1	3		Stimulation of labour	1	0	0	0	#NULL!	1	Not sure														Intravenous infusion	0	0	0	1	0	0	0
2019-04-03	username not found	UNYIME ESHIET	SIE	2019-04-02	1	ETIM EKPO	DIVINE LOVE HOSPITAL	146	AKB/ETE/PVT/DIV.LO/146	27	2	3	#NULL!	1	2	1	3		Stimulation of labour Augmentation of labour Induction of labour	1	1	1	0	#NULL!	2	10IU		20IU		10IU		20IU		10IU						Intravenous infusion	0	0	0	1	0	0	0		Intramuscular Intravenous infusion
2019-03-31	username not found	E. G. POLYCARP	T. A	2019-03-27	1	ESSIEN UDIM	COTTAGE HOSPITAL UKANA	60	AKB/ESU/PUB/COT HOSP UKANA/060	54	1	1	#NULL!	23	1	1	2		Stimulation of labour Induction of labour	1	0	1	0	#NULL!	1	10IU						10IU		10IU						Intravenous infusion	0	0	0	1	0	0	0		Intravenous infusion
2019-04-03	username not found	E. G. POLYCARP	P. G	2019-03-30	1	UYO	KUFREABASI CLINIC	181	AKB/UYO/PVT/KUFREABASI/181	51	1	1	#NULL!	21	2	1	2		Augmentation of labour Induction of labour	0	1	1	0	#NULL!	1			5IU		5IU		5IU		5IU							99	99	99	99	99	99	99		Intramuscular Intravenous infusion
2019-04-03	username not found	E. G. POLYCARP	C. Y	2019-03-30	1	IKOT EKPENE	DEMAK CLINIC AND MATERNITY	178	AKB/IKE/PVT/DEMAK/178	49	2	1	#NULL!	20	2	1	2		Augmentation of labour Induction of labour	0	1	1	0	#NULL!	1			5IU		5IU		5IU		5IU							99	99	99	99	99	99	99		Intravenous push
2019-04-02	username not found	E. G. POLYCARP	G. E	2019-03-27	1	IKOT EKPENE	EDIMED MEDICAL CENTRE	102	AKB/IKE/PVT/EDIMED/102	45	1	1	#NULL!	19	2	1	2		Stimulation of labour	1	0	0	0	#NULL!	1	10IU														Intravenous push Intravenous infusion	0	0	1	1	0	0	0
2019-04-02	username not found	E. G. POLYCARP	G. E	2019-03-27	1	IKOT EKPENE	EDIMED MEDICAL CENTRE	102	AKB/IKE/PVT/EDIMED/102	45	1	1	#NULL!	19	2	1	2		Stimulation of labour	1	0	0	0	#NULL!	1	10IU														Intravenous push Intravenous infusion	0	0	1	1	0	0	0
2019-04-03	username not found	E. G. POLYCARP	E. U. A	2019-03-28	1	UYO	ZOE CONSULTANT HOSPITAL	122	AKB/UYO/PVT/ZOE/122	40	2	1	#NULL!	18	2	1	2		Induction of labour	0	0	1	0	#NULL!	1							5IU		Others	2.5UI						99	99	99	99	99	99	99		Intramuscular
2019-04-02	username not found	E. G. POLYCARP	M. A. O	2019-03-28	1	UYO	MFONABASI CLINIC UYO	110	AKB/UYO/PVT/MFONABASI/110	46	1	1	#NULL!	17	2	1	2		Stimulation of labour	1	0	0	0	#NULL!	1	5IU														Intravenous push Intravenous infusion	0	0	1	1	0	0	0
2019-04-01	username not found	E. G. POLYCARP	W. R	2019-03-27	1	ESSIEN UDIM	COTTAGE HOSPITAL UKANA	67	AKB/ESU/PUB/COT HOSP UKANA/067	49	1	1	#NULL!	17	1	1	2		Stimulation of labour Augmentation of labour Induction of labour	1	1	1	0	#NULL!	1	10IU		10IU		10IU		10IU		10IU						Intravenous infusion	0	0	0	1	0	0	0		Intravenous infusion
2019-04-08	username not found	E. G. POLYCARP	G. M	2019-03-29	1	OKOBO	PRIMARY HEALTH CENTRE OKOBO	245	AKB/OKB/PUB/PHC, OKOBO/245	49	1	1	#NULL!	17	1	1	2		Stimulation of labour Augmentation of labour	1	1	0	0	#NULL!	1	5IU		5IU		10IU										Intramuscular Intravenous push Intravenous infusion	0	1	1	1	0	0	0
2019-04-03	username not found	E. G. POLYCARP	W. A	2019-03-28	1	UYO	PRIMARYHEALTH CENTRE, BARRACK ROAD, UYO	144	AKB/UYO/PUB/PHC,UYO/144	48	1	1	#NULL!	16	1	1	2		Augmentation of labour Induction of labour	0	1	1	0	#NULL!	1			5IU		10IU		5IU		10IU							99	99	99	99	99	99	99		Intravenous push
2019-04-03	username not found	R. G. POLYCARP	H. J	2019-03-29	1	IKOT EKPENE	CONFIDENCE MATERNITY AND HEALTH SERVICES	159	AKB/IKE/PVT/CONFIDENCE/159	43	1	1	#NULL!	15	2	1	2		Stimulation of labour Augmentation of labour Induction of labour	1	1	1	0	#NULL!	1	10IU		10IU		10IU		10IU		10IU						Intravenous push Intravenous infusion	0	0	1	1	0	0	0		Intravenous push Intravenous infusion
2019-03-31	username not found	E. G. POLYCARP	A.M	2019-03-27	1	ESSIEN UDIM	COTTAGE HOSPITAL UKANA	56	AKB/ESU/PUB/COT HOSP UKANA/056	46	1	1	#NULL!	15	1	1	2		Stimulation of labour Augmentation of labour Induction of labour	1	1	1	0	#NULL!	1	10IU		10IU		10IU		10IU		10IU						Intravenous push Intravenous infusion	0	0	1	1	0	0	0		Intravenous infusion
2019-04-17	username not found	E. G. POLYCARP	A. S. E	2019-04-08	1	ETINAN	GENERAL HOSPITAL ETINAN	262	AKB/ETN/PUB/GH ETINAN/262	46	1	1	#NULL!	15	1	1	2		Stimulation of labour Augmentation of labour	1	1	0	0	#NULL!	1	5IU		5IU		5IU										Intravenous push Intravenous infusion	0	0	1	1	0	0	0
2019-03-30	username not found	E G POLYCARP	J . E	2019-03-25	1	URUAN	GENERAL HOSPITAL ITUK MBANG	16	AKB/URU/PUB/GH ITUK MBANG/016	38	1	1	#NULL!	12	1	1	2		Stimulation of labour Augmentation of labour Induction of labour	1	1	1	0	#NULL!	1	5IU		5IU		5IU		10IU		5IU						Intravenous push Intravenous infusion	0	0	1	1	0	0	0		Intravenous infusion
2019-04-01	username not found	E. G. POLYCARP	P. O	2019-04-27	1	IKOT EKPENE	EDIMED MEDICAL CENTRE	71	AKB/IKE/PVT/EDIMED/071	46	1	1	#NULL!	11	2	1	2		Induction of labour	0	0	1	0	#NULL!	1							15IU		5IU							99	99	99	99	99	99	99		Intramuscular Intravenous push
2019-04-03	username not found	E. G. POLYCARP	M. M. A	2019-03-28	1	UYO	KUFRE ABASI CLINIC	185	AKB/UYO/PVT/KUFREABASI/185	40	1	1	#NULL!	10	2	1	2		Augmentation of labour	0	1	0	0	#NULL!	1			5IU		5IU											99	99	99	99	99	99	99
2019-04-03	username not found	E. G. POLYCARP	F.A	2019-03-28	1	UYO	SIFON CLINIC	136	AKB/UYO/PVT/SIFON/136	35	2	1	#NULL!	8	2	1	2		Augmentation of labour Induction of labour	0	1	1	0	#NULL!	1			5IU		5IU		5IU		5IU							99	99	99	99	99	99	99		Intravenous push Intravenous infusion
2019-03-24	username not found	UNYIME ESHIET	N.G.C.	2019-03-16	1	ABAK	GENERAL HOSPITAL, ABAK	59	AKB/ABK/PUB/GEN.HOSP.ABAK/059	40	1	1	#NULL!	7	1	1	2		Stimulation of labour Augmentation of labour	1	1	0	0	#NULL!	1	10IU		10IU		Others	DEPENDSS ON PARITY <5IU									Intravenous infusion	0	0	0	1	0	0	0
2019-04-03	username not found	E. G. POLYCARP	C . E. E	2019-03-28	1	UYO	KUFREABASI CLINIC	186	AKB/UYO/PVT/KUFREABASI/186	50	2	1	#NULL!	7	2	1	2		Augmentation of labour	0	1	0	0	#NULL!	1			5IU		5IU											99	99	99	99	99	99	99
2019-04-03	username not found	E. G. POLYCARP	R. A	2019-03-29	1	IKOT EKPENE	EVERGREEN MEDICAL CENTRE	155	AKB/IKE/PVT/EVERGREEN/155	37	1	1	#NULL!	6	2	1	2		Augmentation of labour Induction of labour	0	1	1	0	#NULL!	1			10IU		10IU		10IU		10IU							99	99	99	99	99	99	99		Intravenous infusion
2019-04-03	username not found	E. G. POLYCARP	O. B. E	2019-03-28	1	UYO	SIFON CLINIC	131	AKB/UYO/PVT/SIFON/131	40	1	1	#NULL!	6	2	1	2		Augmentation of labour	0	1	0	0	#NULL!	1			5IU		5IU											99	99	99	99	99	99	99
2019-04-03	username not found	UNYIME ESHIET	EIE	2019-04-03	1	ABAK	UDUAKABASI CLINIC, ABAK	152	AKB/ABK/PVT/UDU/152	30	1	1	#NULL!	5	1	1	2		Stimulation of labour Induction of labour	1	0	1	0	#NULL!	1	10IU						10IU		10IU						Intravenous infusion	0	0	0	1	0	0	0		Intravenous infusion
2019-04-02	username not found	E. G. POLYCARP	T. B. O	2019-03-28	1	UYO	ZOE CONSULTANT HOSPITAL, UYO	121	AKB/UYO/PVT/ZOE/121	33	2	1	#NULL!	5	2	1	2		Augmentation of labour	0	1	0	0	#NULL!	1			5IU		5IU											99	99	99	99	99	99	99
2019-04-03	username not found	E. G. POLYCARP	E . E	2019-03-28	1	UYO	ZOE CONSULTANT HOSPITAL	124	AKB/UYO/PVT/ZOE/124	24	2	1	#NULL!	3	2	1	2		Stimulation of labour Augmentation of labour Induction of labour	1	1	1	0	#NULL!	1	10IU		10IU		10IU		10IU		10IU						Intravenous infusion	0	0	0	1	0	0	0		Intravenous infusion
2019-03-25	username not found	UNYIME ESHIET	IRA	2019-03-18	1	ABAK	PREVAILERS HOSPITAL	70	AKB/ABK/PVT/PREVAILERS/070	29	1	1	#NULL!	3	2	1	2		Stimulation of labour Augmentation of labour Induction of labour	1	1	1	0	#NULL!	1	2.5IU		5IU		5IU		5IU		5IU						Intramuscular Intravenous infusion	0	1	0	1	0	0	0		Intravenous infusion
2019-03-25	username not found	UNYIME ESHIET	S.P.A	2019-03-18	1	UYO	UNIUYO HEALTH CENTRE	68	AKB/UYO/UNIUYOHC/068	29	1	1	#NULL!	3	1	1	2		Stimulation of labour Augmentation of labour Induction of labour	1	1	1	0	#NULL!	1	2.5IU		5IU		10IU		5IU		5IU						Intravenous infusion	0	0	0	1	0	0	0		Intravenous infusion
2019-03-23	username not found	Unyime Eshiet	O.P.J	2019-03-15	1	ABAK	DESCENT HOSPITAL, ABAK	55	AKB/ABK/PVT/DESCENT.HOSP/055	26	1	1	#NULL!	2	2	1	2		Induction of labour	0	0	1	0	#NULL!	1							5IU		10IU							99	99	99	99	99	99	99		Intravenous infusion
2019-04-09	username not found	Samuel Umoh	DSU	2019-04-02	1	ORN	PUB	123	AKB/ORN/PUB/GENERAL HOSP./123	27	1	1	#NULL!	1	1	1	2		Stimulation of labour Augmentation of labour	1	1	0	0	#NULL!	1	5IU		5IU		5IU										Intravenous infusion	0	0	0	1	0	0	0
2019-03-22	username not found	Unyime Eshiet	V.M.A	2019-03-15	1	Uyo	Uniuyo health centre	35	AKB/UYO/01/Uniuyo.health.centre	57	2	2	#NULL!	35	1	1	2		Stimulation of labour Augmentation of labour Induction of labour	1	1	1	0	#NULL!	1	5IU		10IU		5IU		5IU		5IU						Intravenous infusion	0	0	0	1	0	0	0		Intravenous infusion
2019-04-08	username not found	UNYIME ESHIET	SSA	2019-04-09	1	IKA	GENERAL HOSPITAL, IKA	200	AKB/IKA/PUB/GH.IKA/200	56	1	2	#NULL!	30	1	1	2		Augmentation of labour Induction of labour	0	1	1	0	#NULL!	1			10IU		10IU		10IU		5IU							99	99	99	99	99	99	99		Intravenous infusion
2019-04-05	username not found	UNYIME ESHIET	EIA	2019-04-03	1	ORUK ANAM	GENERAL HOSPITAL, ORUK ANAM	165	AKB/ORA/PUB/GH.ORA/165	53	1	2	#NULL!	21	1	1	2		Augmentation of labour Induction of labour	0	1	1	0	#NULL!	1			10IU		5IU		5IU		10IU							99	99	99	99	99	99	99		Intravenous push Intravenous infusion
2019-04-10	username not found	Samuel Umoh	EEE	2019-04-04	1	ORN	PVT	143	AKB/ORN/PVT/PRISCON CLINIC/143	40	2	2	#NULL!	15	2	1	2		Augmentation of labour Induction of labour	0	1	1	0	#NULL!	2			5IU		10IU		20IU		20IU							99	99	99	99	99	99	99		Intravenous infusion
2019-04-07	username not found	E. G. POLYCARP	M. A. I	2019-03-28	1	UYO	LIFECARE HOSPITAL UYO	200	AKB/UYO/PVT/LIFECARE/200	39	2	2	#NULL!	13	2	1	2		Augmentation of labour	0	1	0	0	#NULL!	1			10IU		5IU											99	99	99	99	99	99	99
2019-04-07	username not found	E. G. POLYCARP	A. S. U	2019-03-28	1	UYO	SALTHON MEDICAL CENTRE	221	AKB/UYO/PVT/SALTHON/221	36	1	2	#NULL!	11	2	1	2		Augmentation of labour	0	1	0	0	#NULL!	2			15U		15IU											99	99	99	99	99	99	99
2019-04-02	username not found	E. G. POLYCARP	E. S	2019-03-28	1	UYO	MFONABASI MEDICAL SERVICES	114	AKB/UYO/PVT/MFONABASI/114	26	2	2	#NULL!	10	2	1	2		Augmentation of labour	0	1	0	0	#NULL!	1			10IU		10IU											99	99	99	99	99	99	99
2019-04-03	username not found	E. G. POLYCARP	W. F. I	2019-03-28	1	UYO	SIFON CLINIC	135	AKB/UYO/PVT/SIFON/135	35	2	2	#NULL!	10	2	1	2		Stimulation of labour	1	0	0	0	#NULL!	1	10IU														Intravenous infusion	0	0	0	1	0	0	0
2019-04-02	username not found	E. G . POLYCARP	X. C	2019-03-27	1	IKOT EKPENE	GENERAL HOSPITAL IKOT EKPENE	93	AKB/IKE/PUB/GEN HOSP IKE/093	51	1	2	#NULL!	10	1	1	2		Stimulation of labour Induction of labour	1	0	1	0	#NULL!	1	10IU						10IU		10IU						Intravenous infusion	0	0	0	1	0	0	0		Intravenous infusion
2019-03-22	username not found	Unyime Eshiet	M.0	2019-03-16	1	UYO	Divine order hospital and maternity	32	AKB/UYO/02/Divine.order.hosp.	30	2	2	#NULL!	8	2	1	2		Stimulation of labour Augmentation of labour	1	1	0	0	#NULL!	1	5IU		10IU		5IU										Intravenous infusion	0	0	0	1	0	0	0
2019-04-01	username not found	E. G. POLYCARP	E. R	2019-02-27	1	IKOT	EDIMED MEDICAL CENTRE	79	AKB/IKE/PVT/EDIMED/079	37	1	2	#NULL!	8	2	1	2		Stimulation of labour Augmentation of labour Induction of labour	1	1	1	0	#NULL!	1	5IU		5IU		5IU		5IU		5IU						Intravenous push Intravenous infusion	0	0	1	1	0	0	0		Intravenous push Intravenous infusion
2019-04-03	username not found	E. G. POLYCARP	C. T. E	2019-03-28	1	UYO	PRIMARY HEALTH CENTRE BARRACK ROAD, UYO	146	AKB/UYO/PUB/PHC,UYO/146	55	1	2	#NULL!	8	1	1	2		Augmentation of labour	0	1	0	0	#NULL!	1			5IU		5IU											99	99	99	99	99	99	99
2019-03-29	username not found	UNYIME ESHIET	G.M	2019-03-20	1	ABAK	CEDAR AND OLIVE CLINIC, ABAK	97	AKB/ABK/PVT/CED.OLI/097	25	2	2	#NULL!	6	2	1	2		Augmentation of labour	0	1	0	0	#NULL!	1			10IU		10IU											99	99	99	99	99	99	99
2019-04-03	username not found	E. G. POLYCARP	E. E . A	2019-03-28	1	UYO	PRIMARY HEALTH CENTRE, BARRACK ROAD, UYO	148	AKB/UYO/PUB/PHC,UYO/148	29	2	2	#NULL!	6	1	1	2		Induction of labour	0	0	1	0	#NULL!	1							10IU		5IU							99	99	99	99	99	99	99		Intramuscular Intravenous infusion
2019-04-03	username not found	E. G. POLYCARP	U. E	2019-03-30	1	UYO	KUFRE ABASI CLINIC	179	AKB/UYO/PVT/KUFREABASI/179	33	1	2	#NULL!	6	2	1	2		Augmentation of labour	0	1	0	0	#NULL!	1			5IU		5IU											99	99	99	99	99	99	99
2019-04-02	username not found	E. G. POLYCARP	T. M.O	2019-03-28	1	UYO	MFONABASI MEDICAL SERVICES	111	AKB/UYO/PVT/MFONABASI/111	39	2	2	#NULL!	6	2	1	2		Augmentation of labour	0	1	0	0	#NULL!	1			5IU		5IU											99	99	99	99	99	99	99
2019-04-03	username not found	Idongesit Jackson	B.A.U	2019-04-02	1	Uyo	Alma Clinics	84	AKB/UYI/PVT/ALMA CLINICS084	25	2	2	#NULL!	5	2	1	2		Augmentation of labour Induction of labour	0	1	1	0	#NULL!	1			10IU		10IU		10IU		10IU							99	99	99	99	99	99	99		Intravenous infusion
2019-04-15	username not found	Idongesit Jackson	Q.A.B	2019-04-15	1	Uyo	Uwakmfon Specialist Clinics & Hospital	190	AKB/UYO/PVT.UWAKMFON SPECIALIST CLINICS- HOSPITAL/190	26	2	2	#NULL!	5	2	1	2		Augmentation of labour Induction of labour	0	1	1	0	#NULL!	1			5IU		5IU		5IU		5IU							99	99	99	99	99	99	99		Intravenous infusion
2019-04-02	username not found	E. G. POLYCARP	E. S .I	2019-03-28	1	UYO	MFONABASI MEDICAL SERVICES	117	AKB/UYO/PVT/MFONABASI/117	27	2	2	#NULL!	5	2	1	2		Augmentation of labour	0	1	0	0	#NULL!	1			5IU		5IU											99	99	99	99	99	99	99
2019-04-09	username not found	Samuel Umoh	JCI	2019-04-09	1	ORN	PVT	140	AKB/ORN/PVT/CHRIST VICTORY MEDICAL CENTER/140	27	2	2	#NULL!	4	2	1	2		Augmentation of labour Induction of labour	0	1	1	0	#NULL!	1			5IU		10IU		5IU		5IU							99	99	99	99	99	99	99		Intravenous infusion
2019-04-10	username not found	Samuel Umoh	NAI	2019-04-03	1	ORN	PVT	145	AKB/ORN/PVT/PRISCON CLINIC/145	27	2	2	#NULL!	4	2	1	2		Augmentation of labour Induction of labour	0	1	1	0	#NULL!	1			5IU		5IU		5IU		5IU							99	99	99	99	99	99	99		Intravenous infusion
2019-04-03	username not found	UNYIME ESHIET	AUG	2019-04-02	1	ETIM EKPO	DIVINE LOVE HOSPITAL, ETIM EKPO	147	AKB/ETE/PVT/DIV.LOV/147	34	1	2	#NULL!	4	2	1	2		Augmentation of labour	0	1	0	0	#NULL!	1			5IU		5IU											99	99	99	99	99	99	99
2019-04-02	username not found	E. G. POLYCARP	H. V	2019-03-27	1	IKOT EKPENE	GENERAL HOSPITAL IKOT EKPENE	91	AKB/IKE/PUB/GEN HOSP IKE/091	36	2	2	#NULL!	4	1	1	2		Stimulation of labour Augmentation of labour	1	1	0	0	#NULL!	1	10IU		10IU		10IU										Intravenous infusion	0	0	0	1	0	0	0
2019-04-07	username not found	UNYIME ESHIET	IOI	2019-04-06	1	ETIM EKPO	AKWA ABIA HOSPITAL, ETIM EKPO	185	AKB/ETE/PUB/AKWA/185	25	2	2	#NULL!	3	2	1	2		Stimulation of labour	1	0	0	0	#NULL!	2	5IU														Intramuscular Intravenous infusion	0	1	0	1	0	0	0
2019-03-30	username not found	UNYIME ESHIET	ATO	2019-03-23	1	ABAK	CEDAR AND OLIVE CLINIC, ABAK	108	AKB/ABK/PVT/CED.OLI/108	26	2	2	#NULL!	3	2	1	2		Stimulation of labour	1	0	0	0	#NULL!	1	5IU														Intramuscular Intravenous infusion	0	1	0	1	0	0	0
2019-04-02	username not found	E. G. POLYCARP	O. O	2019-03-27	1	IKOT EKPENE	GENERAL HOSPITAL IKOT EKPENE	92	AKB/IKE/PUB/GEN HOSP IKE/092	43	2	2	#NULL!	3	1	1	2		Stimulation of labour	1	0	0	0	#NULL!	1	10IU														Intravenous infusion	0	0	0	1	0	0	0
2019-03-31	username not found	UNYIME ESHIET	FAU	2019-04-24	1	ABAK	UDUAKABASI CLINIC, ABAK	114	AKB/ABK/PVT/UDUA.CLI/114	25	2	2	#NULL!	2	2	1	2		Stimulation of labour	1	0	0	0	#NULL!	1	5IU														Intramuscular Intravenous infusion	0	1	0	1	0	0	0
2019-03-23	username not found	Samuel Umoh	E.A.U	2019-03-21	1	EKT	PVT	53	AKB/EKT/PVT/ROMIVIC SPECIALIST CLINIC /053	25	2	2	#NULL!	1	2	1	2		Induction of labour	0	0	1	0	#NULL!	1							10IU		5IU							99	99	99	99	99	99	99		Intravenous push Intravenous infusion
2019-03-27	username not found	Idongesit Jackson	E.B.I	2019-03-25	1	Uyo	Good Health Specialist Clinic	36	AKB/UYO/PVT/GOOD HEALTH SPECIALIST CLINIC/036	27	2	2	#NULL!	1	2	1	2		Augmentation of labour	0	1	0	0	#NULL!	1			10IU		5IU											99	99	99	99	99	99	99
2019-04-17	username not found	Samuel Umoh	IOE	2019-04-17	1	NSU	PUB	228	AKB/NSU/PUB/HEALTH CENTER - OPERATIONAL BASE/228	48	2	3	#NULL!	26	1	1	2		Stimulation of labour Augmentation of labour Induction of labour	1	1	1	0	#NULL!	2	5IU		10IU		10IU		10IU		10IU						Intramuscular Intravenous infusion	0	1	0	1	0	0	0		Intravenous infusion
2019-04-11	username not found	Idongesit Jackson	K.E.U	2019-04-08	1	Ikot Ekpene	Demark Clinic & Maternity	139	AKB/IKE/PVT/DEMARK CLINIC & MATERNITY/139	25	2	3	#NULL!	4	2	1	2		Stimulation of labour Augmentation of labour Induction of labour	1	1	1	0	#NULL!	3	10IU		5IU		10IU		10IU		10IU						Intravenous infusion	0	0	0	1	0	0	0		Intravenous infusion
2019-04-03	username not found	Idongesit Jackson	A.A.C	2019-04-02	1	Uyo	University of Uyo Teaching Hospital	88	AKB/UYO/PUB/UNIVERSITY OF UYO TEACHING HOSPITAL/088	39	1	1	#NULL!	14	1	1	1		Stimulation of labour Augmentation of labour Induction of labour	1	1	1	0	#NULL!	2	5IU		5IU		5IU		10IU		5IU						Intravenous infusion	0	0	0	1	0	0	0		Intravenous infusion
2019-04-03	username not found	E. G. POLYCARP	A. B	2019-03-28	1	UYO	ZOE CONSULTANT HOSPITAL	125	AKB/UYO/PVT/ZOE/125	44	1	1	#NULL!	13	2	1	1		Augmentation of labour	0	1	0	0	#NULL!	2			10IU		10IU											99	99	99	99	99	99	99
2019-04-07	username not found	E. G. POLYCARP	I. I. E	2019-03-28	1	IKOT EKPENE	INFECTIOUS DISEASES HOSPITAL	230	AKB/IKE/PVT/IDH/230	44	2	1	#NULL!	13	1	1	1		Stimulation of labour	1	0	0	0	#NULL!	1	2.5IU														Intravenous infusion	0	0	0	1	0	0	0
2019-04-07	username not found	E. G. POLYCARP	T. P. S	2019-03-28	1	IKOT EKPENE	INFECTIOUS DISEASES HOSPITAL	231	AKB/IKE/PUB/IDH/231	45	1	1	#NULL!	11	1	1	1		Stimulation of labour Induction of labour	1	0	1	0	#NULL!	1	2.5IU						10IU		5IU						Intravenous push Intravenous infusion	0	0	1	1	0	0	0		Intravenous infusion
2019-04-02	username not found	R. G. POLYCARP	V. O. E	2019-03-28	1	URUAN	GENERAL HOSPITAL ITUK MBANG	108	AKB/URU/PUB/GH ITUK MBANG/108	53	2	2	#NULL!	35	1	1	1		Stimulation of labour Augmentation of labour Induction of labour	1	1	1	0	#NULL!	1	2.5IU		5IU		5IU		5IU		5IU						Intravenous infusion	0	0	0	1	0	0	0		Intravenous infusion
2019-03-27	username not found	Samuel Umoh	GVJ	2019-03-22	1	EKT	PUB	61	AKB/EKT/PUB/IMMANUEL GEN. HOSP./061	51	2	2	#NULL!	34	1	1	1		Stimulation of labour Augmentation of labour Induction of labour	1	1	1	0	#NULL!	1	15IU		10IU		5IU		10IU		10IU						Intravenous infusion	0	0	0	1	0	0	0		Intravenous infusion
2019-03-29	username not found	UNYIME ESHIET	AMF	2019-03-21	1	ORUK ANAM	GENERAL HOSPITAL, ORUK ANAM	98	AKB/ORA/PUB/GH.ORA/098	48	2	2	#NULL!	27	1	1	1		Stimulation of labour Augmentation of labour Induction of labour	1	1	1	0	#NULL!	1	2.5IU		5IU		10IU		10IU		10IU						Intravenous infusion	0	0	0	1	0	0	0		Intravenous infusion
2019-03-31	username not found	UNYIME ESHIET	PSU	2019-04-24	1	ORUK ANAM	GENERAL HOSPITAL, ORUK ANAM	117	AKB/ORA/PUB/GEN.HOSP.ORA/117	39	1	2	#NULL!	20	1	1	1		Stimulation of labour Augmentation of labour Induction of labour	1	1	1	0	#NULL!	1	2.5IU		5IU		10IU		10IU		10IU						Intravenous infusion	0	0	0	1	0	0	0		Intravenous infusion
2019-04-17	username not found	Samuel Umoh	AOE	2019-04-11	1	NSU	PUB	203	AKB/NSU/PUB/COTTAGE HOSP. - IKOT EKPENE UDO/203	38	1	2	#NULL!	13	1	1	1		Induction of labour	0	0	1	0	#NULL!	1							10IU		15IU							99	99	99	99	99	99	99		Intravenous push Intravenous infusion
2019-04-17	username not found	Samuel Umoh	NOO	2019-04-15	1	ETN	PUB	223	AKB/ETN/PUB/GENERAL HOSP./223	34	2	2	#NULL!	10	1	1	1		Augmentation of labour Induction of labour	0	1	1	0	#NULL!	1			5IU		5IU		10IU		Not sure							99	99	99	99	99	99	99		Intravenous infusion
2019-04-01	username not found	E. G. POLYCARP	Q. C	2019-03-27	1	IKOT EKPENE	EDIMED MEDICAL CENTRE	80	AKB/IKE/PVT/EDIMED/080	34	2	2	#NULL!	6	2	1	1		Stimulation of labour	1	0	0	0	#NULL!	1	5IU														Intravenous push Intravenous infusion	0	0	1	1	0	0	0
2019-04-02	username not found	E. G. POLYCARP	B. G	2019-03-28	1	URUAN	GENERAL HOSPITAL ITUK MBANG	107	AKB/URU/PUB/GH ITUK MBANG/107	25	2	2	#NULL!	4	1	1	1		Augmentation of labour Induction of labour	0	1	1	0	#NULL!	1			5IU		5IU		5IU		5IU							99	99	99	99	99	99	99		Intramuscular Intravenous infusion
2019-03-30	username not found	UNYIME ESHIET	N.E	2019-03-23	1	ABAK	CEDAR AND OLIVE CLINIC, ABAK	110	AKB/ABK/PVT/CED.OLI/110	28	2	2	#NULL!	4	2	1	1		Stimulation of labour	1	0	0	0	#NULL!	1	2.5IU														Intramuscular Intravenous infusion	0	1	0	1	0	0	0
2019-03-25	username not found	UNYIME ESHIET	E.J.U.	2019-03-16	1	ABK	GENERAL HOSPITAL, ABAK	63	AKB/ABK/PUB/GEN.HOSP.ABAK/063	39	2	2	#NULL!	4	1	1	1		Stimulation of labour Augmentation of labour Induction of labour	1	1	1	0	#NULL!	1	2.5IU		5IU		5IU		Not sure		Not sure						Intravenous infusion	0	0	0	1	0	0	0		Intravenous infusion
2019-04-16	username not found	Samuel Umoh	REA	2019-04-05	1	ORN	PVT	163	AKB/ORN/PVT/MANAFEN GROUP HOSP./163	48	2	2	#NULL!	3	2	1	1		Induction of labour	0	0	1	0	#NULL!	1							20IU		20IU							99	99	99	99	99	99	99		Intravenous infusion
2019-04-16	username not found	Samuel Umoh	UOB	2019-04-05	1	ORN	PVT	162	AKB/ORN/PVT/MANAFEN GROUP HOSP./162	22	1	2	#NULL!	1	2	1	1		Stimulation of labour Induction of labour	1	0	1	0	#NULL!	2	10IU						5IU		20IU						Intravenous infusion	0	0	0	1	0	0	0		Intravenous infusion
2019-04-11	username not found	Dr. Sulaiman Lawan	SHB	2019-04-09	2	Bauchi	Airforce reference medical center	339	BAU/BAU/PUB/Airfore ref. Med. Centre/339	27	1	2	#NULL!	4	1	1	3		Augmentation of labour Induction of labour	0	1	1	0	#NULL!	1			10IU		10IU		10IU		5IU							99	99	99	99	99	99	99		Intravenous infusion
2019-04-11	username not found	Dr. Sulaiman Lawan	SHB	2019-04-09	2	Bauchi	Airforce reference medical center	339	BAU/BAU/PUB/Airfore ref. Med. Centre/339	27	1	2	#NULL!	4	1	1	3		Augmentation of labour Induction of labour	0	1	1	0	#NULL!	1			10IU		10IU		10IU		5IU							99	99	99	99	99	99	99		Intravenous infusion
2019-03-20	username not found	Dr. Sulaiman Lawan	F.Z.A	2019-03-19	2	BAU	SPECIALIST HOSPITAL BAUCHI	50	BAU/BAU/PUB/SPECIALIST HOSPITAL/050	27	2	2	#NULL!	7	1	1	1		Stimulation of labour Induction of labour	1	0	1	0	#NULL!	1	2.5IU						5IU		10IU						Intravenous infusion	0	0	0	1	0	0	0		Intravenous infusion
2019-03-23	username not found	Odoh Joyce	A. A	2019-03-18	3	Ethiope West	General hospital, Oghara	36	DLT/ETW/PUB/GENERAL HOSPITAL, OGHARA/036	45	1	2	#NULL!	18	1	1	4	When necessary	Augmentation of labour	0	1	0	0	#NULL!	1			5IU		5IU											99	99	99	99	99	99	99
2019-03-23	username not found	Odoh Joyce	E. E	2019-03-18	3	Ethiope West	General hospital, Oghara	35	DLT/ETW/PUB/GENERAL HOSPITAL, OGHARA/035	40	2	2	#NULL!	17	1	1	4	When necessary	Augmentation of labour	0	1	0	0	#NULL!	1			5IU		5IU											99	99	99	99	99	99	99
2019-03-30	username not found	OKEIBUNOR RACHAEL	R.O.C	2019-03-27	3	SAPELE LOCAL GOVERNMENT	OGHENECHAWUKO HOSPITAL	26	DLT/SAP/PVT/OGHENECHAWUKOHOSPITAL/026	36	2	2	#NULL!	15	2	1	4	Every 3 months	Augmentation of labour	0	1	0	0	#NULL!	1			10IU		5IU											99	99	99	99	99	99	99
2019-04-10	username not found	Areghan Henrietta	O. M. U	2019-04-06	3	Ika North East	Ray Clinic and maternity	107	DLT/INE/PVT/RAY CLINIC AND MATERNITY/107	22	2	2	#NULL!	3	2	1	4	3monthly(once in three months)	Induction of labour	0	0	1	0	#NULL!	1							5IU		Not sure							99	99	99	99	99	99	99		Intravenous infusion
2019-03-23	username not found	Odoh Joyce	E. M	2019-03-19	3	Ethiope West	Model PHC, Oghareki, Oghara	48	DLT/ETW/PUB/MODEL PHC OGHAREKI/048	25	2	2	#NULL!	3	1	1	4	When necessary	Induction of labour	0	0	1	0	#NULL!	1							5IU		5IU							99	99	99	99	99	99	99		Intravenous infusion
2019-03-23	username not found	Odoh Joycet	A. O	2019-03-19	3	Ethiope West	Model PHC, Oghareki, Oghara	50	DLT/ETW/PUB/MODEL PHC OGHAREKI/050	25	2	2	#NULL!	2	1	1	4	When necessary	Augmentation of labour	0	1	0	0	#NULL!	3			10IU		10IU											99	99	99	99	99	99	99
2019-03-23	username not found	Odoh Joyce	P. E. O	2019-03-20	3	Ethiope West	IMO Clinic, Jesse Town	73	DLT/ETW/PVT/IMO CLINIC/ 073	69	1	1	#NULL!	20	2	1	3		Stimulation of labour	1	0	0	0	#NULL!	1	2.5IU														Intramuscular Intravenous infusion	0	1	0	1	0	0	0
2019-03-23	username not found	Odoh Joyce	B. M	2019-03-20	3	Ethiope West	PHC, JESSE Town	68	DLT/ETW/PUB/PHC JESSE TOWN/068	52	2	2	#NULL!	26	1	1	3		Augmentation of labour	0	1	0	0	#NULL!	1			5IU		5IU											99	99	99	99	99	99	99
2019-04-11	username not found	Areghan Henrietta	H. E	2019-03-18	3	Ughelli North	Ufor Hospital Ughelli	18	DLT/UGN/PVT/UFOH HOSPITAL UGHELLI/018	47	2	2	#NULL!	23	2	1	3		Stimulation of labour	1	0	0	0	#NULL!	1	2.5IU														Intravenous infusion	0	0	0	1	0	0	0
2019-04-07	username not found	EDI Godspower Brume	Matron. E. A. V	2019-04-02	3	Warri South	PHC Ugbuwangue	140	DLT/WAS/PUB/PHC UGBUWANGUE/140	49	2	2	#NULL!	20	1	1	3		Augmentation of labour Induction of labour	0	1	1	0	#NULL!	1			5IU		5IU		10IU		10IU							99	99	99	99	99	99	99		Intravenous infusion
2019-03-23	username not found	Odoh Joyce	T. O. J	2019-03-20	3	Ethiope West	Jesse PHC, JESSE TOWN	67	DLT/ETW/PUB/JESSE PHC, JESSE TOWN/067	38	2	2	#NULL!	12	1	1	3		Augmentation of labour Induction of labour	0	1	1	0	#NULL!	1			10IU		5IU		10IU		5IU							99	99	99	99	99	99	99		Intramuscular Intravenous infusion
2019-04-07	username not found	Areghan Henrietta	G. O	2019-04-03	3	Ika North East	St. John Catholic hospital Boji Boji Owa	91	DLT/INE/PVT/ST. JOHN CATHOLIC HOSPITAL BOJI BOJI OWA/091	35	2	2	#NULL!	10	2	1	3		Stimulation of labour Augmentation of labour Induction of labour	1	1	1	0	#NULL!	1	10IU		10IU		5IU		10IU		5IU						Intravenous infusion	0	0	0	1	0	0	0		Intravenous infusion
2019-04-08	username not found	Odoh Joyce	A. B	2019-04-08	3	Sapele	JR Medicals and diagnostic centre	118	DLT/SAP/PVT/JR MEDICALS AND DIAGNOSTIC CENTRE, SAPELE/118	40	2	2	#NULL!	10	2	1	3		Stimulation of labour Augmentation of labour Induction of labour	1	1	1	0	#NULL!	1	10IU		10IU		20IU		10IU		10IU						Intravenous infusion	0	0	0	1	0	0	0		Intravenous infusion
2019-04-11	username not found	Areghan Henrietta	A. M. C	2019-03-18	3	Ughelli North	Ufoh hospital Ughelli	15	DLT/UGN/PVT/UFOH HOSPITAL UGHELLI/015	26	2	2	#NULL!	5	2	1	3		Stimulation of labour Augmentation of labour	1	1	0	0	#NULL!	2	10IU		Not sure		5IU										Intravenous infusion	0	0	0	1	0	0	0
2019-04-20	username not found	Areghan Henrietta	H. A	2019-04-13	3	Ughelli Noth	Radian Clinic and maternity Agbarho	145	DLT/UGN/RADIAN SPECIALIST CLINIC AND MATERNITY AGBARHO/145	28	2	2	#NULL!	4	2	1	3		Stimulation of labour Augmentation of labour Induction of labour	1	1	1	0	#NULL!	1	20IU		20IU		10IU		20IU		10IU						Intravenous push Intravenous infusion	0	0	1	1	0	0	0		Intravenous push Intravenous infusion
2019-03-30	username not found	Areghan Henrietta	I. V	2019-03-25	3	Ughelli North	Faith Family Clinic Ughelli	51	DLT/UGN/PVT/FAITH FAMILY CLINIC UGHELLI /051	35	2	2	#NULL!	4	2	1	3		Augmentation of labour	0	1	0	0	#NULL!	1			10IU		10IU											99	99	99	99	99	99	99
2019-04-08	username not found	OKEIBUNOR RACHAEL	O.D.	2019-04-04	3	UKWUANI LOCAL GOVERNMENT	DOMINION MEDICAL CENTRE	102	DLT/UKW/PVT/DOMINIONMEDICALCENTRE/102	27	2	2	#NULL!	3	2	1	3		Stimulation of labour Augmentation of labour Induction of labour	1	1	1	0	#NULL!	1	10IU		10IU		10IU		10IU		10IU						Intravenous infusion	0	0	0	1	0	0	0		Intravenous infusion
2019-03-30	username not found	Odoh Joyce	M. O	2019-03-28	3	Sapele	Obule Medical Center	115	DLT/SAP/PVT/OBULE MEDICAL CENTER/115	35	2	2	#NULL!	3	2	1	3		Augmentation of labour	0	1	0	0	#NULL!	1			5IU		5IU											99	99	99	99	99	99	99
2019-03-24	username not found	EDI God'spower Brume	Nurse A. O. B	2019-03-20	3	Warri South	First Rank Hospital Warri	79	DLT/WAS/PVT/FIRST RANK HOSPITAL/079	23	2	2	#NULL!	2	2	1	3		Augmentation of labour	0	1	0	0	#NULL!	1			10IU		10IU											99	99	99	99	99	99	99
2019-04-04	username not found	Odoh Joyce	R. E	2019-04-02	3	Sapele	Stand firm medical and diagnostic centre, Sapele	135	DLT/OKP/PVT/STAND FIRM MEDICAL AND DIAGNOSTIC CENTRE, SAPELE/135	23	2	2	#NULL!	2	2	1	3		Stimulation of labour	1	0	0	0	#NULL!	1	10IU														Intramuscular Intravenous infusion	0	1	0	1	0	0	0
2019-04-08	username not found	OKEIBUNOR RACHAEL	N.H	2019-04-04	3	UKWUANI LOCAL GOVERNMENT	DOMINION MEDICAL CENTRE	103	DLT/UKW/PVT/DOMINIONMEDICALCENTRE/103	25	2	2	#NULL!	2	2	1	3		Stimulation of labour Augmentation of labour Induction of labour	1	1	1	0	#NULL!	1	5IU		10IU		10IU		15IU		20IU						Intravenous infusion	0	0	0	1	0	0	0		Intravenous infusion
2019-04-09	username not found	OKEIBUNOR RACHAEL	G.A	2019-04-05	3	UKWUANI LOCAL GOVERNMENT	SPRING HOSPITAL AND MATERNITY	123	DLT/UKW/PVT/SPRINGHOSPITALANDMATERNITY/123	26	2	2	#NULL!	2	2	1	3		Stimulation of labour Augmentation of labour	1	1	0	0	#NULL!	1	2.5IU		10IU		15IU										Intravenous infusion	0	0	0	1	0	0	0
2019-03-30	username not found	Odoh Joyce	S. N	2019-03-28	3	Sapele	Ani Medical Center	103	DLT/SAP/PVT/ANI MEDICAL CENTER/103	26	2	2	#NULL!	1	2	1	3		Induction of labour	0	0	1	0	#NULL!	1							10IU		10IU							99	99	99	99	99	99	99		Intravenous infusion
2019-04-04	username not found	Odoh Joyce	C. K	2019-04-02	3	Sapele	Stand firm medical and diagnostic centre, Sapele	138	DLT/SAP/PVT/STAND FIRM MEDICAL AND DIAGNOSTIC CENTRE, SAPELE	26	2	2	#NULL!	1	2	1	3		Stimulation of labour	1	0	0	0	#NULL!	1	10IU														Intravenous infusion	0	0	0	1	0	0	0
2019-04-04	username not found	Odoh Joyce	R. O	2019-04-02	3	Sapele	Stand firm medical and diagnostic centre, Sapele	139	DLT/OKP/PVT/STAND FIRM MEDICAL AND DIAGNOSTIC CENTRE, SAPELE/139	30	2	2	#NULL!	1	2	1	3		Stimulation of labour	1	0	0	0	#NULL!	1	10IU														Intravenous infusion	0	0	0	1	0	0	0
2019-03-16	username not found	Odoh Joyce	N. A O	2019-03-14	3	Ethiope West	DELSUTH	10	DLT/ETW/PUB/DELSUTH OGHARA/010	44	1	1	#NULL!	13	1	1	2		Stimulation of labour Induction of labour	1	0	1	0	#NULL!	1	5IU						5IU		5IU						Intravenous infusion	0	0	0	1	0	0	0		Intravenous infusion
2019-03-17	username not found	Areghan Henrietta	A. E. O	2019-03-15	3	Ughelli North	Kowa Clinic Ughelli	8	DLT/UGN/PVT/KOWA CLINIC UGHELLI/008	31	1	1	#NULL!	7	2	1	2		Stimulation of labour Induction of labour	1	0	1	0	#NULL!	1	10IU						10IU		5IU						Intravenous infusion	0	0	0	1	0	0	0		Intravenous infusion
2019-04-07	username not found	Areghan Henrietta	N. K. O	2019-04-02	3	Ika North East	Government hospital Owa Alero	86	DLT/INE/PUB/GOVERNMENT HOSPITAL OWA ALERO/086	30	1	1	#NULL!	2	1	1	2		Augmentation of labour	0	1	0	0	#NULL!	1			5IU		5IU											99	99	99	99	99	99	99
2019-03-23	username not found	Odoh Joyce	Ethiope West	2019-03-20	3	Ethiope West	Jayse Clinic & Maternity, Jesse	65	DLT/ETW/PVT/ JAYSE CLINIC & MATERNITY, JESSE	35	2	2	#NULL!	9	2	1	2		Stimulation of labour Augmentation of labour Induction of labour	1	1	1	0	#NULL!	2	5IU		10IU		10IU		5IU		10IU						Intravenous infusion	0	0	0	1	0	0	0		Intravenous infusion
2019-04-20	username not found	Areghan Henrietta	K. R	2019-04-13	3	Ughelli North	Vicoga Clinic and Maternity Agbarho	144	DLT/UGN/PVT/VICOGA CLINIC AND MATERNITY AGBARHO /144	26	2	2	#NULL!	7	2	1	2		Stimulation of labour Augmentation of labour	1	1	0	0	#NULL!	1	10IU		10IU		10IU										Intramuscular Intravenous push Intravenous infusion	0	1	1	1	0	0	0
2019-03-30	username not found	Odoh Joyce	P. O	2019-03-28	3	Sapele	Dantin Medical Center	123	DLT/SAP/PVT/DANTIN MEDICAL CENTER /123	33	2	2	#NULL!	7	2	1	2		Stimulation of labour Augmentation of labour Induction of labour	1	1	1	0	#NULL!	1	10IU		10IU		10IU		10IU		10IU						Intravenous infusion	0	0	0	1	0	0	0		Intravenous infusion
2019-04-09	username not found	OKEIBUNOR RACHAEL	E.O	2019-04-05	3	UKWUANI LOCAL GOVERNMENT	SPRING HOSPITAL AND MATERNITY	124	DLT/UKW/PVT/SPRINGHOSPITALANDMATERNITY124	28	2	2	#NULL!	5	2	1	2		Stimulation of labour Augmentation of labour	1	1	0	0	#NULL!	1	10IU		10IU		5IU										Intravenous infusion	0	0	0	1	0	0	0
2019-03-24	username not found	EDI God'spower Brume	Nurse H. E	2019-03-19	3	Warri South	First Rank Hospital Warri	30	DLT/WAS/PVT/FIRST RANK HOSPITAL/030	29	2	2	#NULL!	4	2	1	2		Stimulation of labour Augmentation of labour	1	1	0	0	#NULL!	2	5IU		10IU		10IU										Intramuscular Intravenous push	0	1	1	0	0	0	0
2019-03-30	username not found	Odoh Joyce	B. A	2019-03-28	3	Sapele	Omiemedi PHC	117	DLT/SAP/PUB/PHC OMIEMEDI/117	44	2	3	#NULL!	26	1	1	2		Stimulation of labour	1	0	0	0	#NULL!	2	2.5IU														Intramuscular	0	1	0	0	0	0	0
2019-03-23	username not found	Odoh Joyce	U. A	2019-03-20	3	Ethiope West	Jesse PHC, Jesse town	69	DLT/ETW/PUB/JESSE PHC, JESSE TOWN /069	44	2	3	#NULL!	10	1	1	2		Stimulation of labour	1	0	0	0	#NULL!	1	2.5IU														Intravenous infusion	0	0	0	1	0	0	0
2019-03-17	username not found	Areghan Henrieta	A. O	2019-03-14	3	Ughelli North	Government hospita Agbarho	2	DLT/UGN/PUB/ GOVERNMENT HOSPITAL AGBARHO/002	49	2	2	#NULL!	26	1	1	1		Stimulation of labour Augmentation of labour Induction of labour	1	1	1	0	#NULL!	1	5IU		5IU		5IU		5IU		5IU						Intravenous infusion	0	0	0	1	0	0	0		Intravenous infusion
2019-04-11	username not found	Areghan Henrietta	M. O	2019-03-19	3	Ughelli North	Central hospital Ughelli	22	DLT/UGN/PUB/CENTRAL HOSPITAL UGHELLI/022	40	2	2	#NULL!	20	1	1	1		Stimulation of labour Augmentation of labour Induction of labour	1	1	1	0	#NULL!	2	10IU		5IU		5IU		10IU		5IU						Intravenous infusion	0	0	0	1	0	0	0		Intravenous infusion
2019-03-18	username not found	EDI Godspower Brume	Nurse. U.D	2019-03-14	3	Warri South.	Central HOSPITAL, Warri.	39	DLT/WAS/PUB/CENTRAL HOSPITAL/039	50	2	2	#NULL!	14	1	1	1		Stimulation of labour	1	0	0	0	#NULL!	1	5IU														Intravenous infusion	0	0	0	1	0	0	0
2019-03-16	username not found	Odoh Joyce	O. B	2019-03-14	3	Ethiope West	DELSUTH Oghara	16	DLT/ETW/PUB/DELSUTH OGHARA/016	40	2	2	#NULL!	9	1	1	1		Induction of labour	0	0	1	0	#NULL!	1							10IU		10IU							99	99	99	99	99	99	99		Intravenous infusion
2019-04-04	username not found	Odoh Joyce	E. B	2019-04-02	3	Sapele	Divine touch clinic and maternity, Sapele	142	DLT/SAP/PVT/DIVINE TOUCH CLINIC AND MATERNITY, SAPELE/142	23	2	2	#NULL!	3	2	1	1		Augmentation of labour	0	1	0	0	#NULL!	1			5IU		Not sure											99	99	99	99	99	99	99
2019-03-23	username not found	Odoh Joyce	G. O	2019-03-19	3	Ethiope West	PHC, Ogharefe, Oghara	44	DLT/ETW/PUB/PHC, OGHAREFE/044	53	1	2	#NULL!	3	1	1	1		Augmentation of labour	0	1	0	0	#NULL!	1			10IU		10IU											99	99	99	99	99	99	99
2019-04-04	username not found	Areghan Henrietta	I . R	2019-03-29	3	Ika south	Central Hospital Agbor	66	DLT/IKS/PUB/CENTRAL HOSPITAL AGBOR/066	25	2	2	#NULL!	2	1	1	1		Stimulation of labour Augmentation of labour	1	1	0	0	#NULL!	1	10IU		5IU		10IU										Intravenous infusion	0	0	0	1	0	0	0
2019-04-05	username not found	Okonkwo chioma	UC	2019-04-05	4	Abakaliki	Mercy hospital and maternity	56	Eby/abk/Pvt/mercy hosp/056	52	2	2	#NULL!	30	2	1	4	When necessary	Stimulation of labour	1	0	0	0	#NULL!	2	10IU														Intravenous infusion	0	0	0	1	0	0	0
2019-04-17	username not found	JUDE ONWE	N.N.H	2019-04-16	4	ABAKALIKI	NATIONAL OBSTETRICS AND FISTULA CENTRE, ABAKALIKI	179	EBY/ABK/PUB/NATIONAL OBSTETRICS AND FISTULA CENTRE/179	56	2	2	#NULL!	27	1	1	4	When Needed	Augmentation of labour Induction of labour	0	1	1	0	#NULL!	2			Not sure		5IU		10IU		5IU							99	99	99	99	99	99	99		Intravenous infusion
2019-04-01	username not found	JUDE ONWE	N.O.A	2019-04-23	4	ABAKALIKI	HOLY TRINITY HOSPITAL AND MATETNITY, ABAKALIKI	29	EBY/ABK/PVT/HOLY TRINITY HOSP. AND MATERNITY/029	52	2	2	#NULL!	26	2	1	4	PRN	Stimulation of labour Augmentation of labour Induction of labour	1	1	1	0	#NULL!	1	15IU		10IU		10IU		20IU		10IU						Intravenous infusion	0	0	0	1	0	0	0		Intravenous infusion
2019-04-14	username not found	JUDE ONWE	N.B	2019-04-11	4	EBONYI	SONER SPECIALIST HOSPITAL ABAKALIKI	116	EBY/EBN/PVT/SONER SPECIALIST HOSPITAL/116	26	2	2	#NULL!	6	2	1	4	PRN	Augmentation of labour Induction of labour	0	1	1	0	#NULL!	1			10IU		20IU		10IU		10IU							99	99	99	99	99	99	99		Intravenous infusion
2019-04-01	username not found	Okonkwo chioma	NE	2019-03-28	4	Ebn	Agape hospital and maternity	2	Eby/ebn/pvt/agape hospital/002	23	2	2	#NULL!	3	2	1	4	During labour	Augmentation of labour Induction of labour	0	1	1	0	#NULL!	1			10IU		10IU		10IU		10IU							99	99	99	99	99	99	99		Intravenous infusion
2019-04-13	username not found	ANULIKA VICTORIA EZEOKE	N.O.K	2019-04-12	4	AFIKPO NORTH	BY HIS GRACE MISSION HOSPITAL AND CLINIC LIMITED	136	EBY/AFN/PVT/BY HIS GRACE HOSP/136	23	2	2	#NULL!	3	2	1	4	PRN	Stimulation of labour Induction of labour	1	0	1	0	#NULL!	2	10IU						10IU		10IU						Intravenous infusion	0	0	0	1	0	0	0		Intravenous infusion
2019-04-06	username not found	ANULIKA VICTORIA EZEOKE	T.U.N.	2019-04-05	4	EZZA SOUTH	JEMON HOSPITAL AND MATERNITY (ANNEX), ONUORINTE AMUZU EZZA	82	EBY/EZS/PVT/JEMON HOSP/082	26	2	2	#NULL!	3	2	1	4	AS ST WHEN NEEDED	Stimulation of labour Augmentation of labour Induction of labour	1	1	1	0	#NULL!	2	10IU		10IU		5IU		10IU		5IU						Intravenous infusion	0	0	0	1	0	0	0		Intravenous infusion
2019-04-13	username not found	ANULIKA VICTORIA	N.I.E	2019-04-11	4	AFIKPO NORTH	BY HIS GRACE MISSION HOSPITAL AND CLINIC LIMITED	134	EBY/AFN/PVT/BY HIS GRACE HOSP/134	30	2	3	#NULL!	8	2	1	4	PRN	Stimulation of labour	1	0	0	0	#NULL!	2	10IU														Intravenous infusion	0	0	0	1	0	0	0
2019-04-14	username not found	Okonkwo chioma	NMO	2019-04-12	4	Afikpo north	By his grace hospital	141	Eby/Afn/Pvt/by his grace hosp/141	30	2	3	#NULL!	7	2	1	4	PRN	Stimulation of labour Induction of labour	1	0	1	0	#NULL!	2	10IU						20IU		10IU						Intravenous infusion	0	0	0	1	0	0	0		Intramuscular
2019-04-14	username not found	JUDE ONWE	E.M.N	2019-04-10	4	AFIKPO NORTH	BY HIS GRACE HOSPITAL AND MATERNITY ,AFIKPO	127	EBY/AFN/PVT/BY HIS GRACE HOSP. AND MATERNITY/127	32	2	3	#NULL!	5	2	1	4	PRN	Stimulation of labour Augmentation of labour Induction of labour	1	1	1	0	#NULL!	2	10IU		10IU		10IU		20IU		10IU						Intravenous infusion	0	0	0	1	0	0	0		Intramuscular
2019-04-01	username not found	JUDE ONWE	V.O	2019-04-23	4	ABAKALIKI	HOLY TRINITY HOSPITAL AND MATERNITY, ABAKALIKI	27	EBY/ABK/PVT/HOLY TRINITY HOSP. & MATERNITY/027	45	2	2	#NULL!	26	2	1	3		Stimulation of labour Augmentation of labour Induction of labour	1	1	1	0	#NULL!	1	10IU		10IU		10IU		20IU		10IU						Intravenous infusion	0	0	0	1	0	0	0		Intravenous infusion
2019-04-01	username not found	UGWUANYI VIRGINUS	Mrs N.I	2019-03-28	4	EBONYI	AGAPE HOSPITAL AND MATERNITY NO 8 NWOJIJI AVENUE, BEHIND ST PATRICK'S URBAN PRIMARY SCHOOL KPIRI KPIRI, ABAKALIKI.	1	Eby/ EBN/ PVT/ AGAPE HOSPITAL AND MATERNITY/ 001	27	2	2	#NULL!	10	2	1	3		Stimulation of labour	1	0	0	0	#NULL!	2	10IU														Intravenous infusion	0	0	0	1	0	0	0
2019-04-17	username not found	ANULIKA VICTORIA EZEOKE	J.A	2019-04-16	4	ABAKALIKI	NATIONAL OBSTETRICS FISTULA CENTRE (NOFIC), ABAKALIKI	189	EBY/ABK/PUB/NOFIC/189	35	2	2	#NULL!	10	1	1	3		Stimulation of labour Augmentation of labour Induction of labour	1	1	1	0	#NULL!	1	10IU		10IU		5IU		15IU		10IU						Intramuscular Intravenous infusion	0	1	0	1	0	0	0		Intravenous infusion
2019-04-03	username not found	UGWUANYI VIRGINUS	O . C	2019-04-01	4	ABAKALIKI	BETHEL HOSPITAL	24	EBY/ ABK/ PVT/ BETHEL HOSP/ 024	37	2	2	#NULL!	10	2	1	3		Induction of labour	0	0	1	0	#NULL!	2							5IU		10IU							99	99	99	99	99	99	99		Intravenous infusion
2019-04-07	username not found	JUDE ONWE	MON	2019-04-05	4	ABAKALIKI	Merciful Heart of Jesus Hospital and maternity, ABAKALIKI	66	EBY/ABK/PVT/MERCIFUL HEART OF JESUS HOSP./066	27	2	2	#NULL!	6	2	1	3		Stimulation of labour Induction of labour	1	0	1	0	#NULL!	1	10IU						10IU		10IU						Intravenous push Intravenous infusion	0	0	1	1	0	0	0		Intramuscular Intravenous push Intravenous infusion
2019-04-01	username not found	Okonkwo chioma	JN	2019-03-29	4	Abakaliki	Crown special hospital	7	Eby/abk/Pvt/crown hosp/007	25	2	2	#NULL!	5	2	1	3		Stimulation of labour	1	0	0	0	#NULL!	2	5IU														Intravenous infusion	0	0	0	1	0	0	0
2019-03-30	username not found	JUDE ONWE	O.S	2019-03-28	4	ABAKALIKI	CHIDINDU CLINIC AND MATERNITY #23 AFIKPO RD ABAKALIKI	22	EBY/ABK/PVT/CHIDINDU CLINIC AND MATERNITY/022	25	2	2	#NULL!	3	2	1	3		Augmentation of labour	0	1	0	0	#NULL!	2			Others	1ml	Others	1ml										99	99	99	99	99	99	99
2019-03-29	username not found	JUDE ONWE	O.F.O	2019-03-27	4	EBONYI	GENESIS SPECIALIST CLINIC, #15 UDEMEZUE STREET, WATERWORKS, AI	18	EBY/EBN/PVT/GENESIS SPECIALIST CLINIC/018	29	2	2	#NULL!	3	2	1	3		Augmentation of labour Induction of labour	0	1	1	0	#NULL!	2			Not sure		Not sure		10IU		10IU							99	99	99	99	99	99	99		Intravenous infusion
2019-04-12	username not found	Okonkwo chioma	EA	2019-04-11	4	Afikpo north	Maranatha hospital afikpo	121	Eby/Afn/Pvt/maranatha hosp/121	24	2	2	#NULL!	2	2	1	3		Stimulation of labour	1	0	0	0	#NULL!	1	5IU														Intravenous infusion	0	0	0	1	0	0	0
2019-04-04	username not found	UGWUANYI VIRGINUS	A . I	2019-04-02	4	EZZA SOUTH	CHIDINDU CLINIC	31	EBY/ EZS/ PVT/ CHIDINDU CLINIC/ 031	25	2	2	#NULL!	2	2	1	3		Induction of labour	0	0	1	0	#NULL!	1							10IU		10IU							99	99	99	99	99	99	99		Intravenous infusion
2019-04-12	username not found	Okonkwo chioma	IOR	2019-04-11	4	Afikpo North	Maranatha hospital	120	Eby/Afn/Pvt/maranatha hosp/120	28	2	2	#NULL!	2	2	1	3		Augmentation of labour	0	1	0	0	#NULL!	1			10IU		5IU											99	99	99	99	99	99	99
2019-04-03	username not found	Okonkwo chioma	FA	2019-04-03	4	Ebn	Ugo Dorcas Divine maternity	34	Eby/ebn/Pvt/Ugo Dorcas maternity/034	38	2	3	#NULL!	9	2	1	3		Augmentation of labour Induction of labour	0	1	1	0	#NULL!	1			5IU		10IU		5IU		10IU							99	99	99	99	99	99	99		Intramuscular
2019-03-29	username not found	JUDE ONWE	A. C.E	2019-03-24	4	EBONYI	PHOENIX HOSPITAL & MATERNITY , #15 OKPARA STREET, WATERWORKS	15	EBY/EBN/PVT/ PHOENIX HOSP. & MATERNITY/015	60	1	1	#NULL!	34	2	1	2		Stimulation of labour Augmentation of labour Induction of labour	1	1	1	0	#NULL!	1	10IU		10IU		10IU		10IU		5IU						Intravenous infusion	0	0	0	1	0	0	0		Intravenous infusion
2019-04-14	username not found	Okonkwo chioma	UDE	2019-04-13	4	Ishielu	Maria-ines hospital and maternity child welfare	145	Eby/ish/Pvt/Maria-ines hosp/145	30	1	1	#NULL!	4	2	1	2		Stimulation of labour Augmentation of labour	1	1	0	0	#NULL!	1	10IU		10IU		15IU										Intravenous infusion	0	0	0	1	0	0	0
2019-04-17	username not found	ANULIKA VICTORIA EZEOKE	E.B.U	2019-04-16	4	AFIKPO NORTH	ABRAHAM'S CHILDREN FOUNDATION, AFIKPO	190	EBY/AFN/PUB/ABRAHAM'S CHILDREN FOUNDATION/190	43	2	2	#NULL!	29	1	1	2		Augmentation of labour Induction of labour	0	1	1	0	#NULL!	1			10IU		10IU		10IU		10IU							99	99	99	99	99	99	99		Intravenous infusion
2019-04-13	username not found	ANULIKA VICTORIA EZEOKE	O.E	2019-04-12	4	OHAZARA	GENERAL HOSPITAL OKPOSI	150	EBY/OHZ/PUB/GENERAL HOSP OKPOSI/150	54	2	2	#NULL!	27	1	1	2		Stimulation of labour Augmentation of labour Induction of labour	1	1	1	0	#NULL!	2	2.5IU		5IU		5IU		10IU		5IU						Intravenous infusion	0	0	0	1	0	0	0		Intravenous infusion
2019-04-10	username not found	Okonkwo chioma	AO	2019-04-09	4	Ezza south	General hospital onueke	95	Eby/ezs/pub/general hosp onueke/095	44	2	2	#NULL!	20	1	1	2		Stimulation of labour Induction of labour	1	0	1	0	#NULL!	2	2.5IU						5IU		5IU						Intravenous infusion	0	0	0	1	0	0	0		Intravenous infusion
2019-04-04	username not found	UGWUANYI VIRGINUS	J . E	2019-04-03	4	ABAKALIKI	FATIMA SPECIALIST HOSPITAL AND MATERNITY	36	EBY/ ABK/ PVT/ FATIMA HOSP MATERNITY/ 036	39	2	2	#NULL!	9	2	1	2		Augmentation of labour Induction of labour	0	1	1	0	#NULL!	2			10IU		10IU		10IU		10IU							99	99	99	99	99	99	99		Intravenous infusion
2019-04-16	username not found	JUDE ONWE	U.E	2019-04-12	4	OHAOZARA	COTTAGE HOSPITAL, OKPOSI	144	EBY/OHZ/PVT/COTTAGE HOSPITAL, OKPOSI/144	25	2	2	#NULL!	3	2	1	2		Stimulation of labour Augmentation of labour	1	1	0	0	#NULL!	2	10IU		10IU		10IU										Intravenous infusion	0	0	0	1	0	0	0
2019-04-08	username not found	ANULIKA VICTORIA EZEOKE	E.U.P.	2019-04-08	4	ABAKALIKI	MOTHER THERESA'S HOSPITAL AND MATERNITY, ABAKALIKI	101	EBY/ABK/PVT/MOTHER TERESA'S HOSP/101	20	2	2	#NULL!	2	2	1	2		Augmentation of labour	0	1	0	0	#NULL!	2			10IU		10IU											99	99	99	99	99	99	99
2019-04-14	username not found	ANULIKA VICTORIA EZEOKE	P.A.N	2019-04-13	4	ABAKALIKI	KANMELU SPECIALIST HOSPITAL AND MATERNITY	164	EBY/ABK/PVT/KANMELU HOSP/164	48	2	2	#NULL!	20	1	1	1		Stimulation of labour Augmentation of labour Induction of labour	1	1	1	0	#NULL!	1	10IU		10IU		5IU		10IU		5IU						Intramuscular Intravenous infusion	0	1	0	1	0	0	0		Intravenous infusion
2019-04-14	username not found	JUDE ONWE	M.C.A	2019-04-10	4	AFIKPO NORTH	MEDICAL CENTRE ,AFIKPO	126	EBY/AFN/PVT/MEDICAL CENTRE AFIKPO/126	36	2	2	#NULL!	6	2	1	1		Stimulation of labour Augmentation of labour	1	1	0	0	#NULL!	1	2.5IU		5IU		5IU										Intravenous infusion	0	0	0	1	0	0	0
2019-04-04	username not found	UGWUANYI VIRGINUS	N . U	2019-04-02	4	ABAKALIKI	FATIMA SPECIALIST HOSPITAL AND MATERNITY	35	EBY/ ABK/ PVT/ FATIMA HOSP MATERNITY/ 035	32	2	2	#NULL!	4	2	1	1		Augmentation of labour	0	1	0	0	#NULL!	1			10IU		20IU											99	99	99	99	99	99	99
2019-03-23	username not found	Fasuba Kayode	M. A	2019-03-21	5	ADO-EKITI	COMPREHENSIVE HEALTH CENTRE OKELA	60	EKT/ADE/PUB/COMP. HEALTH CENTRE/060	30	2	2	#NULL!	12	1	1	4	When necessary	Induction of labour	0	0	1	0	#NULL!	2							5IU		10IU							99	99	99	99	99	99	99		Intravenous infusion
2019-03-20	username not found	Agara Adedoyin Arinola	O. O	2019-03-20	5	EKT/lDO/PVT/GRAC.MED.CEN/	GRACELAND MEDICAL CENTRE IFAKI EKITI	35	EKT/IDO/PVT/GRAC.MED.CEN/IFAKI EKITI	32	2	2	#NULL!	4	2	1	4	PRN	Augmentation of labour Induction of labour	0	1	1	0	#NULL!	1			10IU		10IU		5IU		5IU							99	99	99	99	99	99	99		Intravenous infusion
2019-03-24	username not found	Imoisi Ese	O.O	2019-03-22	5	Ike	Adetoyin Hospital. Annex	47	EKT/IKE/PVT/ADETOYIN HOSPITAL. ANNEX/047	25	2	2	#NULL!	3	2	1	4	During the time of birth (a patient giving birth)	Induction of labour	0	0	1	0	#NULL!	1							Others	2.5IU	5IU							99	99	99	99	99	99	99		Intramuscular Intravenous infusion
2019-03-15	username not found	Agara Adedoyin Arinola	A. O	2019-03-15	5	IDO OSI	GRACELAND MEDICAL CENTRE IDO	8	EKT/IDO/PVT/GRACELAND/008	26	1	3	#NULL!	7	2	1	4	WHEN REQUIRED	Stimulation of labour Augmentation of labour Induction of labour	1	1	1	0	#NULL!	2	10IU		5IU		10IU		10IU		10IU						Intramuscular	0	1	0	0	0	0	0		Intravenous infusion
2019-04-03	username not found	Imoisi Ese	A.E	2019-03-29	5	Ikere	Saint John and Mary Hospital	54	EKT/IKE/PVT/SAINT JOHN AND MARY HOSPITAL/054	52	1	1	#NULL!	25	2	1	3	Every 3 months	Stimulation of labour Augmentation of labour Induction of labour	1	1	1	0	#NULL!	1	10IU		10IU		15IU		5IU		10IU						Intravenous infusion	0	0	0	1	0	0	0		Intravenous infusion
2019-04-09	username not found	Imoisi Ese	T. F	2019-03-31	5	Ise Emure	FASHMOLA OYELADUN Medical Clinic	45	EKT/ISE/PVT/FASHMOLA OYELADUN MEDICAL CLINIC/045.	40	1	1	#NULL!	20	2	1	3		Stimulation of labour	1	0	0	0	#NULL!	1	5IU														Intravenous infusion	0	0	0	1	0	0	0
2019-03-15	username not found	AGARA ADEDOYIN ARINOLA	K. O	2019-03-15	5	IDO-OSI	FEDERAL TEACHING HOSPITAL IDO	2	EKT/IDO/PUB/FED.TEACH.HOSP/002	45	1	1	#NULL!	10	1	1	3		Stimulation of labour Augmentation of labour Induction of labour	1	1	1	0	#NULL!	1	10IU		10IU		10IU		10IU		10IU						Intravenous push Intravenous infusion	0	0	1	1	0	0	0		Intravenous push Intravenous infusion
2019-04-10	username not found	Imoisi Ese	O.T.	2019-04-03	5	Ise/Emure	General Hospital, Use Emure.	66	EKT/ISE/PUB/GENERAL HOSPITAL, ISE-EMU/066	42	2	2	#NULL!	14	1	1	3		Stimulation of labour	1	0	0	0	#NULL!	1	5IU														Intravenous infusion	0	0	0	1	0	0	0
2019-04-10	username not found	Imoisi Ese	O. T	2019-04-03	5	Ise Emure	General Hospital,Ise Emure.	65	EKT/ISE/PUB/GENERAL HOSPITAL, ISE-EMU/065.	40	2	2	#NULL!	12	1	1	3		Augmentation of labour	0	1	0	0	#NULL!	1			5IU		5IU											99	99	99	99	99	99	99
2019-04-09	username not found	Imoisi Ese	S. O	2019-03-30	5	Ise Emure	Fashola Oyeladun Medical Clinic.	44	EKT/ISE/PVT/FASHMOLA OYELADUN MEDICAL CLINIC/044.	34	2	2	#NULL!	10	2	1	3		Stimulation of labour	1	0	0	0	#NULL!	1	5IU														Intravenous infusion	0	0	0	1	0	0	0
2019-04-17	username not found	Imoisi Ese	A.F	2019-04-03	5	Ise-Emure	General Hospital, Ise-Emure	61	EKT/ISE/PUB/GENERAL HOSPITAL, ISE-EMU/061.	37	2	2	#NULL!	10	1	1	3		Stimulation of labour	1	0	0	0	#NULL!	1	5IU														Intravenous infusion	0	0	0	1	0	0	0
2019-03-25	username not found	Imoisi Ese	T.o	2019-03-22	5	Ikere	Adetoyin Hospital. Annex	48	EKT/IKE/PVT/ADETOYIN HOSPITAL. ANNEX/048	37	2	2	#NULL!	9	2	1	3		Induction of labour	0	0	1	0	#NULL!	1							5IU		5IU							99	99	99	99	99	99	99		Intramuscular
2019-03-16	username not found	Agara Adedoyin Arinola	D. O	2019-03-18	5	IDO OSI	BASIC HEALTH CENTRE USI EKITI	18	EKT/IDO/PUB/BASIC.HLTH.CEN/018	35	2	2	#NULL!	7	1	1	3		Augmentation of labour Induction of labour	0	1	1	0	#NULL!	1			5IU		5IU		5IU		5IU							99	99	99	99	99	99	99		Intramuscular Intravenous push
2019-04-10	username not found	Imoisi Ese	O.O	2019-04-04	5	Ekiti West	Igbidunni Medical Clinic	99	EKT/ESW/PVT/IBIDUNNI MEDICAL CLINIC/099.	49	1	2	#NULL!	7	2	1	3		Stimulation of labour	1	0	0	0	#NULL!	2	2.5IU														Intravenous infusion	0	0	0	1	0	0	0
2019-04-08	username not found	Imoisi Ese	G. O	2019-04-05	5	Ikere	Aturamu Hospital	30	EKT/IKE/PVT/ATURAMU HOSPITAL/030	33	2	2	#NULL!	6	2	1	3		Stimulation of labour Augmentation of labour Induction of labour	1	1	1	0	#NULL!	1	2.5IU		5IU		Others	2.5IU	5IU		Others	2.5IU					Intravenous infusion	0	0	0	1	0	0	0		Intravenous push
2019-04-03	username not found	Imoisi Ese	K.D	2019-03-29	5	Ikere	Saint John and Mary Hospital	53	EKT/IKE/PVT/SAINT JOHN AND MARY HOSPITAL/053	28	2	2	#NULL!	5	2	1	3		Stimulation of labour Augmentation of labour Induction of labour	1	1	1	0	#NULL!	2	5IU		5IU		10IU		5IU		10IU						Intravenous infusion	0	0	0	1	0	0	0		Intravenous infusion
2019-04-09	username not found	Imoisi Ese.	A. O	2019-03-29	5	Ikere	Our Savior Medical Center.	49	EKT/IKE/PVT/OUR SAVIOUR MEDICAL CENTER /049.	23	2	2	#NULL!	2	2	1	3		Stimulation of labour Augmentation of labour Induction of labour	1	1	1	0	#NULL!	1	10IU		10IU		10IU		5IU		10IU						Intravenous infusion	0	0	0	1	0	0	0		Intravenous infusion
2019-03-21	username not found	Agara Adedoyin Arinola	O. A	2019-03-21	5	IDO OSI	COMPREHENSIVE HEALTH CENTRE AAYE EKITI.	38	EKT/IDO/PUB/COMPRE.HLTH/038	45	2	3	#NULL!	10	1	1	3		Augmentation of labour	0	1	0	0	#NULL!	1			10IU		10IU											99	99	99	99	99	99	99
2019-04-10	username not found	Imoisi Ese	A.B	2019-03-30	5	Ikere	Our Saviour Medical Center	100	EKT/IKE/PVT/OUR SAVIOUR MEDICAL CENTER/100	56	1	1	#NULL!	30	2	1	2		Stimulation of labour Augmentation of labour Induction of labour	1	1	1	0	#NULL!	1	5IU		10IU		5IU		10IU		5IU						Intravenous push	0	0	1	0	0	0	0		Intravenous infusion
2019-04-17	username not found	Imoisi Ese	F.O	2019-03-27	5	Ikere	Fabooun Basic Health Center, Afao.	60	EKT/IKE/PVT/FABOOUN BHC/ AFAO/060.	49	1	1	#NULL!	15	2	1	2		Stimulation of labour Augmentation of labour Induction of labour	1	1	1	0	#NULL!	1	5IU		5IU		5IU		5IU		5IU						Intravenous infusion	0	0	0	1	0	0	0		Intravenous infusion
2019-04-10	username not found	Imoisi Ese	A.T	2019-04-03	5	Ise-Emure	Pharmadoc Medical Clinic.	83	EKT/ISE/PVT/PHARMODOC MEDICAL CLINIC/083.	49	1	1	#NULL!	11	2	1	2		Augmentation of labour Induction of labour	0	1	1	0	#NULL!	1			5IU		5IU		5IU		5IU							99	99	99	99	99	99	99		Intravenous infusion
2019-03-15	username not found	Agara Adedoyin	E. D	2019-03-15	5	IDO OSI	FEDERAL TEACHING HOSPITAL IDO	6	EKT/IDO/PUB/FED.TEACH.HOSP/006	30	1	1	#NULL!	5	1	1	2		Stimulation of labour Augmentation of labour Induction of labour	1	1	1	0	#NULL!	1	20IU		5IU		10IU		5IU		10IU						Intravenous push Intravenous infusion	0	0	1	1	0	0	0		Intravenous push Intravenous infusion
2019-03-16	username not found	Agara Adedoyin Arinola	E. T	2019-03-18	5	IDO OSI	ONA OLA HOSPITAL USI EKITI	19	EKT/IDO/PVT/ONA.OLA.HOSP/019	35	1	1	#NULL!	5	2	1	2		Stimulation of labour Induction of labour	1	0	1	0	#NULL!	1	10IU						10IU		10IU						Intravenous push	0	0	1	0	0	0	0		Intramuscular Intravenous push
2019-04-09	username not found	Imoisi Ese	F. S	2019-03-27	5	Ikere	Fabooun BHC, Afao.	37	EKT/IKE/PVT/FABOOUN BHC, AFAO/037.	44	2	2	#NULL!	11	2	1	2		Stimulation of labour Induction of labour	1	0	1	0	#NULL!	1	2.5IU						5IU		5IU						Intravenous infusion	0	0	0	1	0	0	0		Intravenous infusion
2019-04-10	username not found	Imoisi Ese	M.O	2019-04-01	5	Ise-Emure	Grace Medical Clinic.	81	EKT/ISE/PVT/GRACE MEDICAL CLINIC/081.	36	2	2	#NULL!	10	2	1	2		Stimulation of labour Induction of labour	1	0	1	0	#NULL!	1	5IU						5IU		5IU						Intravenous infusion	0	0	0	1	0	0	0		Intravenous infusion
2019-04-10	username not found	Imoisi Ese	A.A	2019-04-01	5	Ise-Emure	Grace Medical Clinic.	82	EKT/ISE/PVT/GRACE MEDICAL CLINIC/082.	35	2	2	#NULL!	9	2	1	2		Stimulation of labour Induction of labour	1	0	1	0	#NULL!	2	5IU						5IU		5IU						Intravenous infusion	0	0	0	1	0	0	0		Intravenous infusion
2019-04-09	username not found	Imoisi Ese	A. O	2019-03-27	5	Ikere	Fabooun BHC, Afao.	35	EKT/IKE/PVT/FABOOUN BHC, AFAO/035.	36	2	2	#NULL!	9	2	1	2		Stimulation of labour Induction of labour	1	0	1	0	#NULL!	1	5IU						5IU		10IU						Intravenous infusion	0	0	0	1	0	0	0		Intravenous infusion
2019-04-03	username not found	Imoisi Ese	M.F	2019-03-28	5	Ikere	Saint John and Mary Hospital	55	EKT/IKE/PVT/SAINT JOHN AND MARY HOSPITAL/055	35	2	2	#NULL!	7	2	1	2		Stimulation of labour Augmentation of labour Induction of labour	1	1	1	0	#NULL!	1	10IU		5IU		10IU		10IU		10IU						Intravenous infusion	0	0	0	1	0	0	0		Intravenous infusion
2019-03-23	username not found	Fasuba Kayode	A. B	2019-03-18	5	IJERO	EKUNDAYO CLINIC	48	EKT/IJE/PVT/EKUNDAYO CLINIC/048	28	2	2	#NULL!	4	2	1	2		Stimulation of labour Induction of labour	1	0	1	0	#NULL!	1	2.5IU						15IU		10IU						Intramuscular	0	1	0	0	0	0	0		Intravenous infusion
2019-03-29	username not found	Fasuba Kayode	A. J	2019-03-27	5	IJERO	EPE BASIC HEALTH CENTRE	73	EKT/IJE/PUB/EPE BASIC HEALTH CENTRE/073	30	2	2	#NULL!	4	1	1	2		Stimulation of labour Induction of labour	1	0	1	0	#NULL!	1	5IU						15IU		15IU						Intravenous infusion	0	0	0	1	0	0	0		Intravenous infusion
2019-03-15	username not found	Agara Adedoyin Arinola	K. K	2019-03-15	5	IDO OSI	GRACELAND MEDICAL CENTRE	9	EKT/IDO/PVT/GRACELAND/009	23	2	2	#NULL!	3	2	1	2		Induction of labour	0	0	1	0	#NULL!	3							10IU		10IU							99	99	99	99	99	99	99		Intravenous infusion
2019-04-10	username not found	Imoisi Ese	A.A	2019-04-04	5	Ekiti South West	Tatiana Medical Clinic and Maternity.	93	EKT/ESW/PVT/TAYO MEDICAL CLINIC AND MATERNITY/093.	29	1	2	#NULL!	3	2	1	2		Stimulation of labour	1	0	0	0	#NULL!	1	5IU														Intravenous push	0	0	1	0	0	0	0
2019-04-10	username not found	Imoisi Ese	O.A.A	2019-04-04	5	Ekiti South West	Tatiana Medical Clinic and Maternity.	92	EKT/ESW/PVT/TAYO MEDICAL CLINIC AND MATERNITY/092.	48	1	1	#NULL!	10	2	1	1		Induction of labour	0	0	1	0	#NULL!	1							10IU		15IU							99	99	99	99	99	99	99		Intravenous push
2019-04-17	username not found	Imoisi Ese	O. S.	2019-04-03	5	Emure	General Hospital, Emure.	58	EKT/EMU/PUB/GENERAL HOSPITAL, EMURE/058.	45	1	2	#NULL!	19	3	1	1		Stimulation of labour Augmentation of labour Induction of labour	1	1	1	0	#NULL!	2	10IU		5IU		10IU		5IU		10IU						Intravenous infusion	0	0	0	1	0	0	0		Intramuscular Intravenous infusion
2019-04-10	username not found	Imoisi Ese	D.D	2019-04-02	5	Ise-Emure	Maternity Child Health Centre.	86	EKT/ISE/PVT/MATERNITY CHILD HEALTH CENTER/086.	41	2	2	#NULL!	15	2	1	1		Stimulation of labour Induction of labour	1	0	1	0	#NULL!	2	2.5IU						5IU		5IU						Intravenous infusion	0	0	0	1	0	0	0		Intravenous infusion
2019-03-15	username not found	AGARA ADEDOYIN	A. B	2019-03-15	5	IDO OSI	FEDERAL TEACHING HOSPITAL IDO	3	EKT/IDO/PUB/FED.TEACH.HOSP/003	35	2	2	#NULL!	10	1	1	1		Augmentation of labour Induction of labour	0	1	1	0	#NULL!	1			20IU		10IU		20IU		10IU							99	99	99	99	99	99	99		Intravenous infusion
2019-04-04	username not found	JUDE ONWE	C.I.N	2019-04-01	5	IZZI	REJOICE CLINIC AND MATERNITY, NDI-ECHI IGBEGU IZZI	42	EBY/IZI/PVT/REJOICE CLINIC AND MATERNITY/042	22	2	2	#NULL!	3	2	1	1		Stimulation of labour	1	0	0	0	#NULL!	1	5IU														Intravenous infusion	0	0	0	1	0	0	0
2019-03-15	username not found	Fasuba Kayode	A. B	2019-03-13	5	ADO-EKITI	EKITI STATE UNIVERSITY TEACHING HOSPITAL	7	EKT/ADE/PUB/EKSUTH/007	40	2	3	#NULL!	15	1	1	1		Augmentation of labour	0	1	0	0	#NULL!	1			5IU		5IU											99	99	99	99	99	99	99
2019-04-09	username not found	Amina Mohammed	YD	2019-03-26	6	Birnin Kudu	FMC Birnin Kudu	126	JIG/BKD/PUB/FMC Birnin Kudu/126	45	1	2	#NULL!	15	1	1	2		Augmentation of labour	0	1	0	0	#NULL!	2			20IU		20IU											99	99	99	99	99	99	99
2019-04-16	username not found	UDEARIRY NNAEMEKA	CON	2019-04-16	7	OWERRI MUNICIPAL	LUCKY CLINICS	381	IMO/OWM/PVT/LUCKY CLINICS/381	61	2	1	#NULL!	40	2	1	4	WHEN NECESSARY	Augmentation of labour Induction of labour	0	1	1	0	#NULL!	1			10IU		20IU		10IU		15IU							99	99	99	99	99	99	99		Intravenous infusion
2019-04-10	username not found	EMERENAKEM IFEANYI	K O A	2018-03-29	7	ABOH MBAISE	PHCs ABOH MBAISE	56	IMO/ABM/PUB/PHCs HOSP/056	45	1	1	#NULL!	13	1	1	4	WHEN NEEDED	Augmentation of labour	0	1	0	0	#NULL!	3			5IU		5IU											99	99	99	99	99	99	99
2019-03-26	username not found	EGBUAWA MABEL	U.S.C	2019-03-27	7	MBAITOLI	GENERAL HOSPITAL MBIERI	80	IMO/MBT/PUB/GENERAL HOSPITAL MBIERI/080	52	2	2	#NULL!	28	1	1	4	WHEN NEEDED.	Induction of labour	0	0	1	0	#NULL!	1							5IU		5IU							99	99	99	99	99	99	99		Intramuscular
2019-04-01	username not found	UDEARIRY NNAEMEKA	UDN	2019-04-02	7	NJABA	UMUEZE MCH NNENASA	113	IMO/NJB/PUB/UMUEZE MCH NNENASA/113	49	2	2	#NULL!	27	1	1	4	AS NEEDED	Augmentation of labour	0	1	0	0	#NULL!	2			10IU		10IU											99	99	99	99	99	99	99
2019-03-30	username not found	Onwumah Malachy uche	C. A. N	2019-03-29	7	Orlu	St Anthony's hospital orlu	31	IMO/ORL/PVT/ST ANTHONY'S HOSPITAL/031	40	2	2	#NULL!	24	2	1	4	When necessary	Induction of labour	0	0	1	0	#NULL!	2							Others	Didn't specify	Others	Didn't specify						99	99	99	99	99	99	99		Intravenous infusion
2019-04-10	username not found	Onwumah Malachy uche	O. J. C	2019-04-06	7	Ehime mbano	Umuezealansu health center	132	IMO/EHM/PUB/UMUEZEALANSU HEALTH CENTER /132	56	2	2	#NULL!	16	1	1	4	Didn't specify	Augmentation of labour	0	1	0	0	#NULL!	2			5IU		5IU											99	99	99	99	99	99	99
2019-04-12	username not found	Onwumah Malachy uche	Nil	2019-04-07	7	Owerri west	FUTO medical centre	158	IMO/OWW/FUTO MEDICAL CENTRE /158	45	2	2	#NULL!	15	1	1	4	When necessary	Augmentation of labour	0	1	0	0	#NULL!	3			Others	Didn't specify	Others	Didn't specify										99	99	99	99	99	99	99
2019-04-09	username not found	UDEARIRY NNAEMEKA	OCJ	2019-04-09	7	NKWERRE	MCH NKWERRE	238	IMO/NKW/PUB/MCH NKWERRE/238	48	2	2	#NULL!	15	1	1	4	WHEN NEEDED	Stimulation of labour	1	0	0	0	#NULL!	2	5IU														Intravenous infusion	0	0	0	1	0	0	0
2019-04-08	username not found	UDEARIRY NNAEMEKA	OJ	2019-04-09	7	NKWERRE	TRINITY CLINICS	219	IMO/NKW/PVT/TRINITY CLINICS/219	38	2	2	#NULL!	13	2	1	4	WHEN NECESSARY	Stimulation of labour Induction of labour	1	0	1	0	#NULL!	2	15IU						20IU		Others	DO NOT USE IT					Intravenous infusion	0	0	0	1	0	0	0		Intravenous infusion
2019-04-09	username not found	UDEARIRY NNAEMEKA	ALI	2019-04-10	7	OWERRI MUNICIPAL	JB HOSPITAL AND MATERNITY	241	IMO/OWM/PVT/JB HOSPITAL AND MATERNITY/241	41	2	2	#NULL!	13	2	1	4	WHEN NEEDED	Augmentation of labour Induction of labour	0	1	1	0	#NULL!	2			5IU		10IU		5IU		10IU							99	99	99	99	99	99	99		Oral Intravenous infusion
2019-04-09	username not found	UDEARIRY NNAEMEKA	EO	2019-04-09	7	MBAITOLI	UBOMIRI HEALTH CENTRE	233	IMO/MBT/PUB/UBOMIRI HEALTH CENTRE/233	43	2	2	#NULL!	12	1	1	4	NOT ALWAYS	Augmentation of labour	0	1	0	0	#NULL!	2			10IU		10IU											99	99	99	99	99	99	99
2019-03-19	username not found	EGBUAWA MABEL	K.C.N	2019-03-20	7	ORLU	GOVERNMENT MATERNITY_ORLU	40	IMO/ORL/PUB/GOVERNMENT MATERNITY_ORLU/040	48	2	2	#NULL!	12	1	1	4	RARELY	Augmentation of labour Induction of labour	0	1	1	0	#NULL!	1			5IU		10IU		5IU		10IU							99	99	99	99	99	99	99		Intravenous infusion
2019-03-18	username not found	EGBUAWA MABEL	C.O	2019-03-19	7	MBAITOLI	NWAORIEUBI COMPREHENSIVE HEALTH CENTRE	34	IMO/MBT/PUB/NWAORIEUBI COMP_HEALTH CENTRE/034	32	2	2	#NULL!	8	1	1	4	WHEN NECESSARY	Augmentation of labour	0	1	0	0	#NULL!	1			10IU		5IU											99	99	99	99	99	99	99
2019-04-14	username not found	UDEARIRY NNAEMEKA	SU	2019-04-15	7	ABOH MBAISE	ASCENSION MATERNITY HOME CLINIC	309	IMO/ABM/PVT/ASCENSION MATERNITY HOME CLINIC/309	39	2	2	#NULL!	7	2	1	4	WHEN NECESSARY	Stimulation of labour	1	0	0	0	#NULL!	2	5IU														Intravenous infusion	0	0	0	1	0	0	0
2019-04-16	username not found	UDEARIRY NNAEMEKA	RNN	2019-04-16	7	OWERRI MUNICIPAL	LUCKY CLINICS	382	IMO/OWM/PVT/LUCKY CLINICS/382	40	2	2	#NULL!	5	2	1	4	PRN	Stimulation of labour Augmentation of labour Induction of labour	1	1	1	0	#NULL!	1	10IU		10IU		15IU		10IU		15IU						Intravenous infusion	0	0	0	1	0	0	0		Intravenous infusion
2019-04-09	username not found	EGBUAWA MABEL	C.A.I	2019-04-09	7	NKWERRE	QUEEN OF ALL SAINTS HOSPITAL AND MATERNITY,NKWERRE	325	IMO/NKW/PVT/QUEEN OF ALL SAINTS HOSPITAL AND MATERNITY_NKWERRE/325	24	2	2	#NULL!	4	2	1	4	DURING LABOR	Augmentation of labour	0	1	0	0	#NULL!	2			10IU		10IU											99	99	99	99	99	99	99
2019-03-21	username not found	EGBUAWA MABEL	I.C	2019-03-22	7	OWERRI MUNICIPAL	INTERNATIONAL CHRISTIAN HOSPITAL,OWERRI	46	IMO/OWM/PVT/INTERNATIONAL CHRISTIAN HOSPITAL_OWERRI/046	27	2	2	#NULL!	4	2	1	4	OCCASIONALLY	Augmentation of labour	0	1	0	0	#NULL!	3			10IU		15IU											99	99	99	99	99	99	99
2019-04-08	username not found	UDEARIRY NNAEMEKA	MH	2019-04-08	7	OWERRI WEST	JESUS CARES HOSPITAL AND MATERNITY	213	IMO/OWW/PVT/JESUS CARES HOSPITAL AND MATERNITY/213	28	2	2	#NULL!	4	2	1	4	DURING DELIVERY	Augmentation of labour	0	1	0	0	#NULL!	1			10IU		10IU											99	99	99	99	99	99	99
2019-04-04	username not found	UDEARIRY NNAEMEKA	CAC	2019-04-02	7	NKWERRE	AMAOKPARA HEALTH CENTRE	117	IMO/NKW/PUB/AMAOKPARA HEALTH CENTRE/117	37	2	3	#NULL!	10	1	1	4	WHEN NECESSARY	Augmentation of labour	0	1	0	0	#NULL!	2			5IU		10IU											99	99	99	99	99	99	99
2019-03-29	username not found	EMEREENAKEM IFEANYI	K.O	2019-03-25	7	OWERRI MUNICIPAL	SALVATION HOSPITAL	32	IMO/OWM/PVT/SALVATION HOSP/032	47	1	1	#NULL!	12	2	1	3		Augmentation of labour Induction of labour	0	1	1	0	#NULL!	1			10IU		10IU		10IU		10IU							99	99	99	99	99	99	99		Intravenous push Intravenous infusion
2019-04-16	username not found	UDEARIRY NNAEMEKA	OL	2019-04-16	7	OWERRI MUNICIPAL	MILKYWAY CONSULTANTS CLINIC	395	IMO/OWM/PVT/MILKYWAY CONSULTANTS CLINIC/395	37	2	1	#NULL!	7	2	1	3		Stimulation of labour Augmentation of labour	1	1	0	0	#NULL!	1	2.5IU		5IU		5IU										Intravenous infusion	0	0	0	1	0	0	0
2019-04-09	username not found	EMERENAKEM IFEANYI	U N	2019-04-04	7	ORLU	IMO STATE UNIVERSITY TEACHING HOSPITAL	125	IMO/ORL/PUB/IMSUTH HOSP/125	30	1	1	#NULL!	5	1	1	3		Induction of labour	0	0	1	0	#NULL!	2							5IU		5IU							99	99	99	99	99	99	99		Intravenous infusion
2019-04-04	username not found	EGBUAWA MABEL	U.M.C	2019-04-04	7	EHIME MBANO	UMUAKAGU HEALTH CENTRE_EHIME MBANO	244	IMO/EHM/PUB/UMUAKAGU HEALTH CENTRE_EHIME MBANO/244	54	2	2	#NULL!	26	1	1	3		Stimulation of labour	1	0	0	0	#NULL!	1	2.5IU														Intravenous infusion	0	0	0	1	0	0	0
2019-03-31	username not found	EGBUAWA MABEL	O.A.R	2019-04-01	7	MBAITOLI	AWO MBIERI HEALTH CENTRE,MBAITOLI	129	IMO/MBT/PUB/AWO MBIERI HEALTH CENTRE_MBAITOLI/129	40	2	2	#NULL!	15	1	1	3		Augmentation of labour	0	1	0	0	#NULL!	2			10IU		10IU											99	99	99	99	99	99	99
2019-03-20	username not found	UDEARIRY NNAEMEKA	LIC	2019-03-20	7	OWERRI MUNICIPAL	EASTERN SUMMIT CLINIC	13	IMO/OWM/PVT/EASTERN SUMMIT CLINIC/013	22	2	2	#NULL!	3	2	1	3		Augmentation of labour	0	1	0	0	#NULL!	1			10IU		10IU											99	99	99	99	99	99	99
2019-04-16	username not found	EGBUAWA MABEL	A.O	2019-04-16	7	OHAJI/EGBEMA	GERAL HOSPITAL,EGBEMA	447	IMO/OHE/PUB/GENERAL HOSPITAL_EGBEMA/447	59	1	1	#NULL!	34	1	1	2		Stimulation of labour Augmentation of labour	1	1	0	0	#NULL!	1	2.5IU		10IU		5IU										Intravenous infusion	0	0	0	1	0	0	0
2019-04-16	username not found	EGBUAWA MABEL	D.J.O	2019-04-16	7	OHAJI/EGBEMA	GENERAL HOSPITAL,EGBEMA	446	IMO/OHE/PUB/GENERAL HOSPITAL_EGBEMA/446	52	1	1	#NULL!	20	1	1	2		Stimulation of labour Augmentation of labour	1	1	0	0	#NULL!	1	2.5IU		10IU		5IU										Intravenous infusion	0	0	0	1	0	0	0
2019-04-10	username not found	EMERENAKEM	O G I	2019-03-29	7	O B	CHUKW NONYEREM	58	IMO/OBW/PUB/CHUKWNONYEREM HOSP/58	39	2	1	#NULL!	18	1	1	2		Augmentation of labour Induction of labour	0	1	1	0	#NULL!	1			10IU		10IU		5IU		10IU							99	99	99	99	99	99	99		Intravenous infusion
2019-04-16	username not found	EGBUAWA MABEL	E.C.O	2019-04-16	7	OKIGWE	OKANNACHI HEALTH CENTRE	443	IMO/OKG/PUB/OKANNACHI HEALTH CENTRE/443	50	2	2	#NULL!	25	1	1	2		Augmentation of labour Induction of labour	0	1	1	0	#NULL!	1			5IU		5IU		5IU		5IU							99	99	99	99	99	99	99		Intramuscular
2019-04-15	username not found	EGBUAWA MABEL	W.O	2019-04-16	7	OHAJI/EGBEMA	GENERAL HOSPITAL,EGBEMA	426	IMO/OHE/PUB/GENERAL HOSPITAL_EGBEMA/426	50	2	2	#NULL!	25	1	1	2		Induction of labour	0	0	1	0	#NULL!	1							5IU		5IU							99	99	99	99	99	99	99		Intravenous infusion
2019-04-16	username not found	UDEARIRY NNAEMEKA	BCI	2019-04-16	7	AHIAZU MBAISE	ELEKENOWASI HEALTH CENTRE	386	IMO/AHM/PUB/ELEKENOWASI HEALTH CENTRE/386	55	2	2	#NULL!	21	1	1	2		Stimulation of labour Induction of labour	1	0	1	0	#NULL!	1	5IU						5IU		5IU						Intravenous infusion	0	0	0	1	0	0	0		Intravenous infusion
2019-04-09	username not found	UDEARIRY NNAEMEKA	NLL	2019-04-09	7	UMUAKA HEALTH CENTRE	236	236	IMO/NJB/PUB/UMUAKA HEALTH CENTRE/236	50	2	2	#NULL!	20	1	1	2		Induction of labour	0	0	1	0	#NULL!	2							5IU		10IU							99	99	99	99	99	99	99		Intravenous infusion
2019-04-09	username not found	UDEARIRY NNAEMEKA	LU	2019-04-10	7	OWERRI MUNICIPAL	JB HOSPITAL AND MATERNITY	242	IMO/OWM/PVT/JB HOSPITAL AND MATERNITY/242	43	2	2	#NULL!	13	2	1	2		Augmentation of labour Induction of labour	0	1	1	0	#NULL!	1			5IU		10IU		5IU		10IU							99	99	99	99	99	99	99		Intravenous infusion
2019-04-09	username not found	UDEARIRY NNAEMEKA	ICJ	2019-04-09	7	MBAITOLI	UBOMIRI HEALTH CENTRE	234	IMO/MBT/PUB/UBOMIRI HEALTH CENTRE/234	40	2	2	#NULL!	12	1	1	2		Stimulation of labour Augmentation of labour	1	1	0	0	#NULL!	1	10IU		10IU		10IU										Intravenous infusion	0	0	0	1	0	0	0
2019-04-16	username not found	UDEARIRY NNAEMEKA	ECC	2019-04-16	7	ABOH MBAISE	UMUHU HEALTH CENTRE	347	IMO/ABM/PUB/UMUHU HEALTH CENTRE/347	36	2	2	#NULL!	11	1	1	2		Induction of labour	0	0	1	0	#NULL!	2							10IU		10IU							99	99	99	99	99	99	99		Intravenous infusion
2019-04-15	username not found	UDEARIRY NNAEMEKA	NDC	2019-04-16	7	OWERRI WEST	OFOROLA HEALTH CENTRE	340	IMO/OWW/PUB/OFOROLA HEALTH CENTRE/340	38	2	2	#NULL!	10	1	1	2		Induction of labour	0	0	1	0	#NULL!	2							10IU		10IU							99	99	99	99	99	99	99		Intravenous infusion
2019-03-23	username not found	EMERENAKEM IFEANYI	NK	2019-03-18	7	OWERRI MUNICIPAL	COMFORT MEDICARE	10	IMO/OWM/PVT/COMFORT MEDICARE HOSP/010	31	2	2	#NULL!	4	2	1	2		Stimulation of labour Augmentation of labour	1	1	0	0	#NULL!	1	5IU		5IU		10IU										Intravenous push	0	0	1	0	0	0	0
2019-04-03	username not found	EGBUAWA MABEL	M.U	2019-04-03	7	OWERRI MUNICIPAL	FEDERAL MEDICAL CENTRE,OWERRI	178	IMO/OWM/PUB/FEDERAL MEDICAL CENTRE_OWERRI/178	24	2	2	#NULL!	2	1	1	2		Stimulation of labour Augmentation of labour	1	1	0	0	#NULL!	2	15IU		10IU		15IU										Intramuscular Intravenous infusion	0	1	0	1	0	0	0
2019-03-30	username not found	Onwumah Malachy uche	CU	2019-03-28	7	Orlu	St Anthony's hospital orlu	30	IMO/ORL/PVT/ST ANTHONY'S HOSPITAL/030	25	2	2	#NULL!	2	2	1	2		Stimulation of labour Augmentation of labour Induction of labour	1	1	1	0	#NULL!	2	2.5IU		5IU		10IU		Others	2.5 IU	5IU						Intravenous infusion	0	0	0	1	0	0	0		Intravenous infusion
2019-03-30	username not found	EMERENAKEM IFEANYI	E J	2019-03-28	7	ORLU	NDUKWU HOSPITAL	47	IMO/ORL /PVT/NDUKWUHOSP/47	28	2	2	#NULL!	2	2	1	2		Augmentation of labour	0	1	0	0	#NULL!	3			5IU		10IU											99	99	99	99	99	99	99
2019-03-20	username not found	UDEARIRY NNAEMEKA	ECL	2019-03-20	7	OWERRI MUNICIPAL	EASTERN SUMMIT CLINIC	11	IMO/OWM/PVT/EASTERN SUMMIT CLINIC/011	22	2	2	#NULL!	1	2	1	2		Augmentation of labour Induction of labour	0	1	1	0	#NULL!	1			5IU		10IU		10IU		5IU							99	99	99	99	99	99	99		Intravenous infusion
2019-04-15	username not found	UDEARIRY NNAEMEKA	IBO	2019-04-15	7	ABOH MBAISE	EZIALA NGURU PRIMARY HEALTH CARE CENTRE	319	IMO/ABM/PUB/EZIALA NGURU PRIMARY HEALTH CARE CENTRE/319	38	2	3	#NULL!	10	1	1	2		Stimulation of labour Induction of labour	1	0	1	0	#NULL!	2	10IU						10IU		10IU						Intravenous infusion	0	0	0	1	0	0	0		Intravenous infusion
2019-04-16	username not found	UDEARIRY NNAEMEKA	NCM	2019-04-16	7	ABOH MBAISE	ST HILDA'S HOSPITAL AND MATERNITY	361	IMO/ABM/PVT/ST HILDA'S HOSPITAL AND MATERNITY/361	53	1	1	#NULL!	22	2	1	1		Induction of labour	0	0	1	0	#NULL!	1							10IU		5IU							99	99	99	99	99	99	99		Intravenous infusion
2019-04-10	username not found	UDEARIRY NNAEMEKA	IGL	2019-04-11	7	MBAITOLI	RHEMA HOSPITAL	254	IMO/MBT/PVT/RHEMA HOSPITAL/254	49	1	1	#NULL!	18	2	1	1		Stimulation of labour Induction of labour	1	0	1	0	#NULL!	2	5IU						10IU		5IU						Intravenous infusion	0	0	0	1	0	0	0		Intravenous infusion
2019-04-16	username not found	UDEARIRY NNAEMEKA	AIM	2019-04-16	7	ABOH MBAISE	SANTA MARIA HOSPITAL	366	IMO/ABM/PVT/SANTA MARIA HOSPITAL/366	43	1	1	#NULL!	14	2	1	1		Stimulation of labour	1	0	0	0	#NULL!	1	10IU														Intravenous infusion	0	0	0	1	0	0	0
2019-04-14	username not found	UDEARIRY NNAEMEKA	OIJ	2019-04-15	7	ABOH MBAISE	ASCENSION MATERNITY HOME CLINIC	310	IMO/ABM/PVT/ASCENSION MATERNITY HOME CLINIC/310	40	1	1	#NULL!	13	2	1	1		Augmentation of labour Induction of labour	0	1	1	0	#NULL!	1			10IU		10IU		10IU		10IU							99	99	99	99	99	99	99		Intravenous infusion
2019-04-10	username not found	UDEARIRY NNAEMEKA	CPS	2019-04-10	7	OWERRI MUNICIPAL	REDEEMED JESUS PEOPLES HOSPITAL AND MATERNITY	248	IMO/OWM/PVT/REDEEMED JESUS PEOPLES HOSPITAL AND MATERNITY/248	52	2	2	#NULL!	48	2	1	1		Stimulation of labour Induction of labour	1	0	1	0	#NULL!	2	5IU						5IU		10IU						Intravenous infusion	0	0	0	1	0	0	0		Intravenous infusion
2019-04-16	username not found	EGBUAWA MABEL	A.E	2019-04-16	7	OHAJI/EGBEMA	DAUGHTERS OF MARY MOTHER OF MERCY,OBOSIMA	437	IMO/OHE/PVT/DAUGHTERS OF MARY MOTHER OF MERCY_OBOSIMA/437	53	2	2	#NULL!	29	2	1	1		Stimulation of labour	1	0	0	0	#NULL!	1	Others	2.5IU OR 5IU													Intravenous infusion	0	0	0	1	0	0	0
2019-04-10	username not found	UDEARIRY NNAEMEKA	MVL	2019-04-11	7	MBAITOLI	RHEMA HOSPITAL	257	IMO/MBT/PVT/RHEMA HOSPITAL/257	50	2	2	#NULL!	27	2	1	1		Stimulation of labour Induction of labour	1	0	1	0	#NULL!	1	5IU						10IU		5IU						Intravenous infusion	0	0	0	1	0	0	0		Intravenous infusion
2019-03-16	username not found	EGBUAWA MABEL	B.C.N	2019-03-15	7	OWERRI MUNICIPAL	IMO STATE SPECIALIST HOSPITAL	17	IMO/OWM/PUB/SPECIALIST HOSPITAL_OWERRI/017	36	2	2	#NULL!	20	1	1	1		Stimulation of labour Augmentation of labour Induction of labour	1	1	1	0	#NULL!	2	Others	5IU,10IU,15IU,20IU	5IU		5IU		Others	10IU,15IU,20IU	Others	5IU,10IU					Intravenous infusion	0	0	0	1	0	0	0		Intravenous infusion
2019-04-10	username not found	UDEARIRY NNAEMEKA	ON	2019-04-11	7	NKWERRE	UMUNACHI HEALTH CENTRE	265	IMO/NKW/PUB/UMUNACHI HEALTH CENTRE/265	52	2	2	#NULL!	20	1	1	1		Stimulation of labour	1	0	0	0	#NULL!	2	10IU														Intravenous infusion	0	0	0	1	0	0	0
2019-04-10	username not found	UDEARIRY NNAEMEKA	ON	2019-04-11	7	NKWERRE	UMUNACHI HEALTH CENTRE	265	IMO/NKW/PUB/UMUNACHI HEALTH CENTRE/265	52	2	2	#NULL!	20	1	1	1		Stimulation of labour	1	0	0	0	#NULL!	2	10IU														Intravenous infusion	0	0	0	1	0	0	0
2019-04-10	username not found	UDEARIRY NNAEMEKA	ICM	2019-04-11	7	OWERRI MUNICIPAL	ALPHA CLINIC	262	IMO/OWM/PVT/ALPHA CLINIC/262	48	2	2	#NULL!	18	2	1	1		Induction of labour	0	0	1	0	#NULL!	2							10IU		5IU							99	99	99	99	99	99	99		Intravenous infusion
2019-04-10	username not found	UDEARIRY NNAEMEKA	TOU	2019-04-11	7	OWERRI MUNICIPAL	ALPHA CLINIC	263	IMO/OWM/PVT/ALPHA CLINIC/263	40	2	2	#NULL!	16	2	1	1		Induction of labour	0	0	1	0	#NULL!	2							10IU		5IU							99	99	99	99	99	99	99		Intravenous infusion
2019-04-10	username not found	UDEARIRY NNAEMEKA	OKI	2019-04-11	7	MBAITOLI	RHEMA HOSPITAL	258	IMO/MBT/PVT/RHEMA HOSPITAL/258	43	2	2	#NULL!	16	2	1	1		Induction of labour	0	0	1	0	#NULL!	2							10IU		5IU							99	99	99	99	99	99	99		Intravenous infusion
2019-04-11	username not found	EGBUAWA MABEL	N.D.A	2019-04-12	7	ORLU	CHIDERA HOSPITAL,UMUNA ORLU	370	IMO/ORL/PVT/CHIDERA HOSPITAL UMUNA_ORLU/370	38	2	2	#NULL!	15	2	1	1		Augmentation of labour	0	1	0	0	#NULL!	1			5IU		5IU											99	99	99	99	99	99	99
2019-04-10	username not found	UDEARIRY NNAEMEKA	IPB	2019-04-11	7	MBAITOLI	RHEMA HOSPITAL	259	IMO/MBT/PVT/RHEMA HOSPITAL/259	42	2	2	#NULL!	14	2	1	1		Induction of labour	0	0	1	0	#NULL!	2							10IU		5IU							99	99	99	99	99	99	99		Intravenous infusion
2019-04-15	username not found	UDEARIRY NNAEMEKA	DM	2019-04-16	7	MBAITOLI	NGOZI MATERNITY HOME	336	IMO/MBT/PVT/NGOZI MATERNITY HOME/336	38	2	2	#NULL!	12	2	1	1		Induction of labour	0	0	1	0	#NULL!	2							10IU		10IU							99	99	99	99	99	99	99		Intravenous infusion
2019-04-10	username not found	UDEARIRY NNAEMEKA	SIM	2019-04-11	7	MBAITOLI	RHEMA HOSPITAL	255	IMO/MBT/PVT/RHEMA HOSPITAL/255	39	2	2	#NULL!	12	2	1	1		Induction of labour	0	0	1	0	#NULL!	1							10IU		5IU							99	99	99	99	99	99	99		Intravenous infusion
2019-03-16	username not found	Egbuawa Mabel	E.R	2019-03-15	7	Owerri municipal	Imo Specialists hospital	13	IMO/OWM/PUB/SPECIALISTS HOSPITAL_OWERRI/013	45	2	2	#NULL!	12	1	1	1		Stimulation of labour Augmentation of labour	1	1	0	0	#NULL!	1	10IU		10IU		10IU										Intravenous infusion	0	0	0	1	0	0	0
2019-04-10	username not found	UDEARIRY NNAEMEKA	IPB	2019-04-11	7	MBAITOLI	RHEMA HOSPITAL	256	IMO/MBT/PVT/ RHEMA HOSPITAL/256	36	2	2	#NULL!	10	2	1	1		Induction of labour	0	0	1	0	#NULL!	2							10IU		5IU							99	99	99	99	99	99	99		Intravenous infusion
2019-03-26	username not found	EGBUAWA MABEL	N.P	2019-03-27	7	OWERRI MUNICIPAL	ST ELIZABETH HOSPITAL AND MATERNITY,OWERRI	70	IMO/OWM/PVT/ST ELIZABETH HOSPITAL AND MATERNITY_OWERRI/070	40	2	2	#NULL!	9	2	1	1		Augmentation of labour Induction of labour	0	1	1	0	#NULL!	2			10IU		Not sure		10IU		Not sure							99	99	99	99	99	99	99		Intravenous infusion
2019-03-26	username not found	EGBUAWA MABEL	O.E.M	2019-03-27	7	OWERRI MUNICIPAL	HOSANNAH HOSPITAL,OWERRI	78	IMO/OWM/PVT/HOSANNAH HOSPITAL_OWERRI/078	33	2	2	#NULL!	6	2	1	1		Augmentation of labour Induction of labour	0	1	1	0	#NULL!	1			5IU		10IU		5IU		10IU							99	99	99	99	99	99	99		Intravenous infusion
2019-03-28	username not found	EGBUAWA MABEL	T.E	2019-03-28	7	ORLU	CAMBRIA HOSPITAL,ORLU	99	IMO/ORL/PVT/CAMBRIA HOSPITAL_ORLU/099	34	2	2	#NULL!	4	2	1	1		Augmentation of labour	0	1	0	0	#NULL!	2			5IU		10IU											99	99	99	99	99	99	99
2019-04-03	username not found	EGBUAWA MABEL	D.A	2019-04-04	7	ISIALA MBANO	ST MARY'S HOSPITAL,ISIALA MBANO	204	IMO/ISM/PVT/ST MARY'S HOSPITAL_ISIALA MBANO/204	29	2	2	#NULL!	3	1	1	1		Stimulation of labour Augmentation of labour Induction of labour	1	1	1	0	#NULL!	1	10IU		10IU		10IU		10IU		10IU						Intravenous infusion	0	0	0	1	0	0	0		Intravenous infusion
2019-04-09	username not found	Amina Mohammed	HHM	2019-03-26	8	Birnin Kudu	Federal Medical center Birnin Kudu	117	JIG/BKD/PUB/FMC BKD/117	25	2	2	#NULL!	5	1	1	1		Augmentation of labour Induction of labour	0	1	1	0	#NULL!	1			10IU		10IU		10IU		5IU							99	99	99	99	99	99	99		Intravenous infusion
2019-04-10	username not found	Amina Muhammad	ASA	2019-04-08	8	KIYAWA	KIYAWA PHC	108	JIS/KYW/PUB/KYW PHC/0108	22	2	2	#NULL!	3	1	1	1		Augmentation of labour Induction of labour	0	1	1	0	#NULL!	1			10IU		5IU		10IU		Others	2.5IU						99	99	99	99	99	99	99		Intravenous push
2019-03-16	username not found	Okoronkwo Nnenna	ZAB	2019-03-15	9	Akwanga (AKW)	ERCC Hospital	21	NAS/AKW/PVT/ERCC HOSP/021	28	2	2	#NULL!	4	2	1	4	If need be	Stimulation of labour Induction of labour	1	0	1	0	#NULL!	1	5IU						5IU		5IU						Intravenous infusion	0	0	0	1	0	0	0		Intravenous infusion
2019-03-16	username not found	Okoronkwo Nnenna	SE	2019-03-15	9	Akwanga (AKW)	ERCC Hospital	24	NAS/AKW/PVT/ERCC HOSP/024	37	2	3	#NULL!	17	2	1	4	If need arises	Stimulation of labour Induction of labour	1	0	1	0	#NULL!	2	5IU						5IU		Others	2.5IU					Intravenous infusion	0	0	0	1	0	0	0		Intravenous infusion
2019-04-01	username not found	Okoronkwo Nnenna	LT	2019-03-28	9	Karu	Messiah Clinic and Maternity	120	NAS/KAR/PVT/MESSIAH CLINIC/120	35	2	3	#NULL!	5	2	1	2	2-3times a week	Augmentation of labour Induction of labour	0	1	1	0	#NULL!	2			5IU		5IU		10IU		10IU							99	99	99	99	99	99	99		Intramuscular Intravenous infusion
2019-03-18	username not found	Okoronkwo Nnenna	EC	2019-03-18	9	Keffi	General Hospital Keffi	32	NAS/KEF/PUB/GH KEFFI/032	32	1	1	#NULL!	3	1	1	2		Stimulation of labour Augmentation of labour Induction of labour	1	1	1	0	#NULL!	1	5IU		5IU		Others	2.5IU	5IU		Others	2.5IU					Intravenous infusion	0	0	0	1	0	0	0		Intravenous infusion
2019-03-23	username not found	Okoronkwo Nnenna	MA	2019-03-22	9	Lafia	Kowa Hospital	61	NAS/LAF/PVT/KOWA HOSP/061	35	2	3	#NULL!	12	2	1	2		Induction of labour	0	0	1	0	#NULL!	1							10IU		10IU							99	99	99	99	99	99	99		Intravenous infusion
2019-03-18	username not found	Okoronkwo Nnenna	AO	2019-03-18	9	Keffi	General Hospital Keffi	34	NAS/KEF/PUB/GH KEFFI/034	38	1	1	#NULL!	13	1	1	1		Stimulation of labour Augmentation of labour Induction of labour	1	1	1	0	#NULL!	1	Others	It depends on parity	5IU		5IU		10IU		5IU						Intravenous infusion	0	0	0	1	0	0	0		Intravenous infusion
2019-03-24	username not found	Okoronkwo Nnenna	DA	2019-03-21	9	Lafia	Namu Clinic	86	NHS/LAF/PVT/NAMU CLINIC/086	45	1	2	#NULL!	15	2	1	1		Stimulation of labour	1	0	0	0	#NULL!	1	2.5IU														Intramuscular Intravenous push	0	1	1	0	0	0	0
2019-04-07	username not found	Gerald Igwemadu	E.Y.	2019-04-03	9	Karu	Nissi hospital nyanya gwandara	295	NAS/KAR/PVT/Nissi hosp/295	42	2	3	#NULL!	13	2	1	1		Stimulation of labour Augmentation of labour	1	1	0	0	#NULL!	1	2.5IU		5IU		Others	2.5									Intravenous infusion	0	0	0	1	0	0	0
2019-04-06	username not found	JANET DADA	Y. N	2019-04-04	10	CHANCHAGA	NASARA CLINIC, MINNA	146	NIG/CHAN/PVT/NASARACLINIC/146	58	1	1	#NULL!	33	2	1	3		Augmentation of labour	0	1	0	0	#NULL!	1			10IU		10IU											99	99	99	99	99	99	99
2019-03-23	username not found	JOKANOLA VICTOR	C. O	2019-03-21	11	OGBOMOSO NORTH	CORNERSTONE HOSPITAL	122	OYO/OGN/PVT/CORNERSTONE HOSPITAL/122	54	1	1	#NULL!	20	2	1	4	REGULARLY	Augmentation of labour	0	1	0	0	#NULL!	1			10IU		Not sure											99	99	99	99	99	99	99
2019-03-23	username not found	JOKANOLA VICTOR	O. T	2019-03-22	11	OGBOMOSO NORTH	EBUNOLUWA HOSPITAL	126	OYO/OGN/PVT/EBUNOLUWA HOSPITAL/126	47	1	1	#NULL!	15	2	1	4	WHEN THERE IS PATIENT	Stimulation of labour Augmentation of labour Induction of labour	1	1	1	0	#NULL!	1	5IU		10IU		10IU		10IU		10IU						Intravenous infusion	0	0	0	1	0	0	0		Intravenous infusion
2019-03-15	username not found	JOKANOLA VICTOR	A. D	2019-03-15	11	OGBOMOSO SOUTH	LIBERTY MEDICAL CENTER	30	OYO/OGS/PVT/LIBERTY MEDICAL CENTER/030	38	2	2	#NULL!	13	2	1	4	AS NEED ARISES	Augmentation of labour Induction of labour	0	1	1	0	#NULL!	1			10IU		5IU		Others	DEPENDING ON THE SITUATION	10IU							99	99	99	99	99	99	99		Intravenous push
2019-03-23	username not found	JOKANOLA VICTOR	A . J	2019-03-22	11	OGBOMOSO NORTH	EBUNOLUWA HOSPITAL	125	OYO/OGN/PVT/EBUNOLUWA HOSPITAL/125	38	2	2	#NULL!	12	2	1	4	WHEN NEED ARISE	Stimulation of labour Induction of labour	1	0	1	0	#NULL!	1	5IU						10IU		10IU						Intravenous infusion	0	0	0	1	0	0	0		Intramuscular Intravenous infusion
2019-03-21	username not found	JOKANOLA VICTOR	R . A	2019-03-20	11	OGBOMOSO NORTH	FLORENCE HOSPITAL	114	OYO/OGN/PVT/FLORENCE HOSPITAL/114	36	2	2	#NULL!	10	2	1	4	OFTEN	Induction of labour	0	0	1	0	#NULL!	2							10IU		10IU							99	99	99	99	99	99	99		Intravenous infusion
2019-03-23	username not found	OLOBADE MODUPEOLUWA ADEOLA	K.O	2019-03-20	11	SAKI WEST	TUNMISE	18	OYO/SAW/PVT/TUNMISE/HOSPITAL/018	34	2	2	#NULL!	5	2	1	4	PRN	Induction of labour	0	0	1	0	#NULL!	1							10IU		5IU							99	99	99	99	99	99	99		Intravenous infusion
2019-03-23	username not found	JOKANOLA VICTOR	S. A	2019-03-21	11	OGBOMOSO NORTH	CORNERSTONE HOSPITAL	123	OYO/OGN/PVT/CORNERSTONE HOSPITAL/123	31	2	3	#NULL!	7	2	1	4	WHEN NEEDED	Augmentation of labour	0	1	0	0	#NULL!	3			20IU		20IU											99	99	99	99	99	99	99
2019-03-15	username not found	JOKANOLA VICTOR	O. O	2019-03-15	11	OGBOMOSO NORTH	OLAOLUWA HOSPITAL	23	OYO/OGN/PVT/OLAOLUWA HOSPITAL/023	63	1	1	#NULL!	25	2	1	3		Augmentation of labour	0	1	0	0	#NULL!	1			10IU		10IU											99	99	99	99	99	99	99
2019-03-30	username not found	Alabi Tobiloba	T.B	2019-03-28	11	AFIJIO	BISOL MEDICAL CENTRE	133	OYO/AFI/PVT/BISOL/133	49	1	1	#NULL!	20	2	1	3		Stimulation of labour	1	0	0	0	#NULL!	1	10IU														Intravenous infusion	0	0	0	1	0	0	0
2019-03-16	username not found	JOKANOLA VICTOR	S. B	2019-03-15	11	OGBOMOSO NORTH	ELIZABETH HOSPITAL	37	OYO/OGN/PVT/ELIZABETH HOSPITAL/037	52	1	1	#NULL!	20	2	1	3		Stimulation of labour Augmentation of labour Induction of labour	1	1	1	0	#NULL!	1	10IU		10IU		10IU		10IU		10IU						Intravenous infusion	0	0	0	1	0	0	0		Intramuscular
2019-03-16	username not found	JOKANOLA VICTOR	O. O	2019-03-15	11	OGBOMOSO SOUTH	LADUNTAN HOSPITAL	54	OYO/OGS/PVT/LADUNTAN HOSPITAL/054	54	1	1	#NULL!	20	2	1	3		Stimulation of labour	1	0	0	0	#NULL!	1	10IU														Intravenous infusion	0	0	0	1	0	0	0
2019-03-28	username not found	OLOBADE MODUPEOLUWA ADEOLA	A.C	2019-03-28	11	SAKI WEST	244 BATTALION BARRACKS HOSPITAL/MRS	86	OYO/SAW/PUB/244 BATTALION BARRACKS HOSPITAL/086	42	2	2	#NULL!	11	1	1	3		Augmentation of labour	0	1	0	0	#NULL!	1			20IU		10IU											99	99	99	99	99	99	99
2019-03-31	username not found	Adeyemi Kudirat	A.W	2019-03-21	11	Ibadan Northwest	Alafia Hospital	54	OYO/INW/PVT/ALAFIA HOSPITAL/054	36	2	2	#NULL!	10	2	1	3		Stimulation of labour	1	0	0	0	#NULL!	1	2.5IU														Intravenous infusion	0	0	0	1	0	0	0
2019-03-18	username not found	JOKANOLA VICTOR	S. O	2019-03-18	11	OGBOMOSO SOUTH	OLUWADARA CLINIC	59	OYO/OGS/PVT/OLUWADARA CLINIC/059	30	2	2	#NULL!	7	2	1	3		Stimulation of labour Augmentation of labour	1	1	0	0	#NULL!	2	2.5IU		10IU		10IU										Intramuscular	0	1	0	0	0	0	0
2019-03-18	username not found	JOKANOLA VICTOR	A. A	2019-03-18	11	OGBOMOSO SOUTH	OGOOLUWA HOSPITAL	65	OYO/OGS/PVT/OGOOLUWA HOSPITAL/065	24	2	2	#NULL!	3	2	1	3		Induction of labour	0	0	1	0	#NULL!	1							10IU		10IU							99	99	99	99	99	99	99		Intramuscular Intravenous push
2019-03-31	username not found	Adeyemi Kudirat	T. F	2019-03-25	11	Ibadan Northwest	Ayeye PHC	69	OYO/INW/PUB/AYEYE PHC/069	27	2	2	#NULL!	3	1	1	3		Stimulation of labour Augmentation of labour Induction of labour	1	1	1	0	#NULL!	1	2.5IU		5IU		10IU		10IU		10IU						Intravenous infusion	0	0	0	1	0	0	0		Intravenous infusion
2019-04-06	username not found	OLOBADE MODUPEOLUWA ADEOLA	W.O	2019-04-03	11	ISEYIN	PELLER PRIMARY HEALTH CENTRE, KOSO	110	OYO/ISE/PUB/PELLER PRIMARY HEALTH CENTRE/110	22	2	2	#NULL!	2	1	1	3		Augmentation of labour	0	1	0	0	#NULL!	1			10IU		10IU											99	99	99	99	99	99	99
2019-03-18	username not found	JOKANOLA VICTOR	A. O	2019-03-18	11	OGBOMOSO SOUTH	OLALOMI CLINIC AND MATERNITY	63	OYO/OGS/PVT/OLALOMI CLINIC AND MATERNITY/063	24	2	2	#NULL!	2	2	1	3		Stimulation of labour Augmentation of labour	1	1	0	0	#NULL!	1	2.5IU		Not sure		5IU										Intramuscular Intravenous push	0	1	1	0	0	0	0
2019-03-30	username not found	Alabi Tobiloba	A.F	2019-03-28	11	ATIBA	OPEOLUWA HOSPITAL	127	OYO/ATI/PVT/OPEOLUWA/127	24	2	2	#NULL!	1	2	1	3		Augmentation of labour	0	1	0	0	#NULL!	1			5IU		5IU											99	99	99	99	99	99	99
2019-03-23	username not found	JOKANOLA VICTOR	E. F	2019-03-22	11	OGBOMOSO NORTH	EBUNOLUWA HOSPITAL	127	OYO/OGN/PVT/EBUNOLUWA HOSPITAL/127	30	2	3	#NULL!	10	2	1	3		Stimulation of labour Induction of labour	1	0	1	0	#NULL!	1	5IU						10IU		10IU						Intravenous infusion	0	0	0	1	0	0	0		Intravenous infusion
2019-03-23	username not found	JOKANOLA VICTOR	L. M	2019-03-21	11	OGBOMOSO NORTH	CORNERSTONE HOSPITAL	124	OYO/OGN/PVT/CORNERSTONE HOSPITAL/124	31	2	3	#NULL!	8	2	1	3		Stimulation of labour Augmentation of labour	1	1	0	0	#NULL!	3	5IU		10IU		10IU										Intravenous infusion	0	0	0	1	0	0	0
2019-03-15	username not found	JOKANOLA VICTOR	A. A	2019-03-15	11	OGBOMOSO SOUTH	LIBERTY MEDICAL CENTER	31	OYO/OGS/PVT/LIBERTY MEDICAL CENTER/031	34	2	3	#NULL!	6	2	1	3		Augmentation of labour Induction of labour	0	1	1	0	#NULL!	1			10IU		5IU		Not sure		10IU							99	99	99	99	99	99	99		Intravenous push
2019-03-15	username not found	JOKANOLA VICTOR	O . E	2019-03-15	11	OGBOMOSO SOUTH	LIBERTY MEDICAL CENTER	32	OYO/OGS/PVT/LIBERTY MEDICAL CENTER/032	30	2	3	#NULL!	4	2	1	3		Augmentation of labour Induction of labour	0	1	1	0	#NULL!	3			10IU		5IU		Not sure		10IU							99	99	99	99	99	99	99		Intravenous infusion
2019-03-29	username not found	Alabi Tobiloba	C.J	2019-03-29	11	AFIJIO	OLA OLU CLINIC AND MATERNITY CENTRE	142	OYO/AFI/PVT/OLA-OLU/142	44	1	1	#NULL!	18	2	1	2		Augmentation of labour	0	1	0	0	#NULL!	1			5IU		5IU											99	99	99	99	99	99	99
2019-03-30	username not found	Alabi Tobiloba	K.B	2019-03-27	11	ATIBA	SUBUOLA CLINIC AND MATERNITY CENTRE	122	OYO/ATI/PVT/SUBUOLA/122	30	1	1	#NULL!	5	2	1	2		Stimulation of labour Augmentation of labour Induction of labour	1	1	1	0	#NULL!	1	2.5IU		5IU		5IU		5IU		5IU						Intravenous infusion	0	0	0	1	0	0	0		Intravenous infusion
2019-03-29	username not found	Alabi Tobiloba	S.F	2019-03-29	11	AFIJIO	BLESSED HOSPITAL	148	OYO/AFI/PVT/BLESSED/148	35	2	1	#NULL!	5	2	1	2		Stimulation of labour	1	0	0	0	#NULL!	1	2.5IU														Intravenous infusion	0	0	0	1	0	0	0
2019-03-29	username not found	Alabi Tobiloba	H.R	2019-03-29	11	AFIJIO	OLA OLU CLINIC AND MATERNITY CENTRE	144	OYO/AFI/PVT/OLA-OLU/144	36	2	2	#NULL!	12	2	1	2		Augmentation of labour	0	1	0	0	#NULL!	1			5IU		5IU											99	99	99	99	99	99	99
2019-03-25	username not found	JOKANOLA VICTOR	O. A	2019-03-25	11	OGBOMOSO NORTH	ADEBAYO HOSPITAL	134	OYO/OGN/PVT/ADEBAYO HOSPITAL/134	34	2	2	#NULL!	10	2	1	2		Augmentation of labour	0	1	0	0	#NULL!	1			5IU		5IU											99	99	99	99	99	99	99
2019-03-22	username not found	Alabi Tobiloba	A.E	2019-03-21	11	OYO EAST	METHODIST CLINIC AND MATERNITY CENTRE	71	OYO/OYE/PVT/METHODIST/071	35	2	2	#NULL!	10	2	1	2		Augmentation of labour Induction of labour	0	1	1	0	#NULL!	1			10IU		15IU		10IU		15IU							99	99	99	99	99	99	99		Intravenous infusion
2019-03-25	username not found	JOKANOLA VICTOR	O. O	2019-03-25	11	OGBOMOSO NORTH	LAUTECH TEACHING HOSPITAL	140	OYO/OGN/PUB/LAUTECH TEACHING HOSPITAL/140	35	2	2	#NULL!	10	1	1	2		Induction of labour	0	0	1	0	#NULL!	3							10IU		10IU							99	99	99	99	99	99	99		Intravenous infusion
2019-03-25	username not found	JOKANOLA VICTOR	A. F	2019-03-25	11	OGBOMOSO NORTH	LAUTECH TEACHING HOSPITAL	142	OYO/OGN/PUB/LAUTECH TEACHING HOSPITAL/142	32	2	2	#NULL!	8	1	1	2		Induction of labour	0	0	1	0	#NULL!	3							10IU		10IU							99	99	99	99	99	99	99		Intravenous infusion
2019-03-29	username not found	Alabi Tobiloba	M.B	2019-03-29	11	AFIJIO	OLA OLU CLINIC AND MATERNITY CENTRE	143	OYO/AFI/PVT/OLA-OLU/143	32	2	2	#NULL!	8	2	1	2		Augmentation of labour	0	1	0	0	#NULL!	1			5IU		5IU											99	99	99	99	99	99	99
2019-04-01	username not found	OLADUNNI ABIMBOLA AMOS	OB	2019-03-26	11	IBADAN NORTHWEST	ST. MARTINAS HOSPITAL	92	OYO/INW/PVT/ST. MARTINAS HOSPITAL/092	28	2	2	#NULL!	7	2	1	2		Augmentation of labour	0	1	0	0	#NULL!	2			10IU		10IU											99	99	99	99	99	99	99
2019-03-14	username not found	Oladapo Rasaq	A.G	2019-03-13	11	Ibadan south east	Intercontinental hospital	13	OYO/ISE/PVT/INTERCONTINENTAL HOSPITAL/013	32	1	2	#NULL!	7	2	1	2		Augmentation of labour Induction of labour	0	1	1	0	#NULL!	2			10IU		10IU		10IU		10IU							99	99	99	99	99	99	99		Intravenous push
2019-03-29	username not found	Alabi Tobiloba	E.M	2019-03-29	11	AFIJIO	BLESSED HOSPITAL	149	OYO/AFI/PVT/BLESSED/149	29	2	2	#NULL!	4	2	1	2		Stimulation of labour	1	0	0	0	#NULL!	1	2.5IU														Intravenous infusion	0	0	0	1	0	0	0
2019-03-30	username not found	Alabi Tobiloba	O.A	2019-03-27	11	ATIBA	SUBUOLA CLINIC AND MATERNITY CENTRE	121	OYO/ATI/PVT/SUBUOLA/121	28	1	2	#NULL!	3	2	1	2		Stimulation of labour Augmentation of labour Induction of labour	1	1	1	0	#NULL!	1	2.5IU		5IU		5IU		5IU		5IU						Intravenous infusion	0	0	0	1	0	0	0		Intravenous infusion
2019-03-30	username not found	Alabi Tobiloba	G.H	2019-03-27	11	ATIBA	SUBUOLA CLINIC AND MATERNITY CENTRE	123	OYO/ATI/PVT/SUBUOLA/123	30	1	2	#NULL!	3	2	1	2		Stimulation of labour Augmentation of labour Induction of labour	1	1	1	0	#NULL!	1	2.5IU		5IU		5IU		5IU		5IU						Intravenous infusion	0	0	0	1	0	0	0		Intravenous infusion
2019-03-24	username not found	OLOBADE MODUPEOLUWA ADEOLA	S.B	2019-03-21	11	SAKI WEST	AL SALAM HOSPITAL	32	OYO/SAW/PVT/AL SALAM HOSPITAL/032	25	2	2	#NULL!	2	2	1	2		Augmentation of labour	0	1	0	0	#NULL!	2			10IU		10IU											99	99	99	99	99	99	99
2019-03-29	username not found	Alabi Tobiloba	M.I	2019-03-29	11	AFIJIO	BLESSED HOSPITAL	150	OYO/AFI/PVT/BLESSED/150	23	2	2	#NULL!	1	2	1	2		Stimulation of labour	1	0	0	0	#NULL!	1	2.5IU														Intravenous infusion	0	0	0	1	0	0	0
2019-03-25	username not found	JOKANOLA VICTOR	S. A	2019-03-25	11	OGBOMOSO NORTH	MERCY TRIUMPH HOSPITAL	138	OYO/OGN/PVT/MERCY TRIUMPH HOSPITAL/138	36	2	3	#NULL!	10	2	1	2		Augmentation of labour Induction of labour	0	1	1	0	#NULL!	1			10IU		10IU		10IU		10IU							99	99	99	99	99	99	99		Intravenous infusion
2019-03-22	username not found	Alabi Tobiloba	I.A	2019-03-20	11	OYO WEST	ALAFIA MATERNITY CENTRE	53	OYO/OYW/PVT/ALAFIA/053	31	2	3	#NULL!	5	2	1	2		Augmentation of labour	0	1	0	0	#NULL!	1			10IU		10IU											99	99	99	99	99	99	99
2019-03-22	username not found	Alabi Tobiloba	B.K	2019-03-21	11	OYO EAST	METHODIST CLINIC AND MATERNITY CENTRE	72	OYO/OYE/PVT/METHODIST/072	29	2	3	#NULL!	4	2	1	2		Augmentation of labour Induction of labour	0	1	1	0	#NULL!	1			10IU		15IU		10IU		15IU							99	99	99	99	99	99	99		Intravenous infusion
2019-03-20	username not found	JOKANOLA VICTOR	W. O	2019-03-19	11	OGBOMOSO NORTH	FAITH MEDICAL CENTER	77	OYO/OGN/PVT/FAITH MEDICAL CENTER/077	26	2	3	#NULL!	1	2	1	2		Stimulation of labour Augmentation of labour Induction of labour	1	1	1	0	#NULL!	1	5IU		5IU		10IU		5IU		10IU						Intravenous infusion	0	0	0	1	0	0	0		Intravenous infusion
2019-03-28	username not found	OLOBADE MODUPEOLUWA ADEOLA	B.S	2019-03-26	11	SAKI EAST	UCH ANNEX	72	OYO/SAE/PUB/UCH ANNEX/072	34	2	2	#NULL!	10	1	1	1		Augmentation of labour	0	1	0	0	#NULL!	2			15U		15IU											99	99	99	99	99	99	99
2019-03-23	username not found	OLADUNNI ABIMBOLA AMOS	TE	2019-03-20	11	IBADAN NORTH	VINE BRANCH MEDICAL CENTER	51	OYO/IBN/PVT/VINE BRANCH MEDICAL CENTER/051	29	2	2	#NULL!	3	2	1	1		Augmentation of labour	0	1	0	0	#NULL!	1			5IU		5IU											99	99	99	99	99	99	99
2019-03-31	username not found	Adeyemi Kudirat	B.O	2019-03-22	11	Ibadan Northwest	Funminiyi Private Hospital	62	OYO/INW/PVT/FUNMINIYI PRIVATE HOSPITAL/062	28	2	3	#NULL!	10	2	1	1		Stimulation of labour	1	0	0	0	#NULL!	1	5IU														Intravenous infusion	0	0	0	1	0	0	0
2019-03-16	username not found	Dr Malami Muhammad Bello	CO	2019-03-14	12	DANGE-SHUNI	GIGINYA BARRACK HOSPITAL, SOKOTO	6	SOK/DGS/PUB/GIGINYA BARR. HOSP./006	42	2	2	#NULL!	19	1	1	4	As required	Stimulation of labour Augmentation of labour Induction of labour	1	1	1	0	#NULL!	2	2.5IU		10IU		5IU		10IU		5IU						Intravenous infusion	0	0	0	1	0	0	0		Intravenous infusion
2019-03-24	username not found	Dr Malami Muhammad Bello	IO	2019-03-22	12	WAMAKKO	LIBERTY CLINIC	58	SOK/WAM/PVT/LIBERTY CLINIC /058	39	1	1	#NULL!	7	2	1	3		Augmentation of labour Induction of labour	0	1	1	0	#NULL!	3			10IU		10IU		10IU		10IU							99	99	99	99	99	99	99		Intravenous infusion
2019-03-24	username not found	Dr Malami Muhammad Bello	TA	2019-03-21	12	WAMAKKO	LIBERTY CLINIC	49	SOK/WAM/PVT/LIBERTY CLINIC/049	28	2	2	#NULL!	1	2	1	2		Augmentation of labour	0	1	0	0	#NULL!	2			5IU		Others	2.5IU										99	99	99	99	99	99	99
2019-03-16	username not found	Dr Malami Muhammad Bello	SB	2019-03-14	12	DANGE-SHUNI	GIGINYA BARRACK HOSPITAL, SOKOTO	8	SOK/DGS/PUB/GIGINYA BARR. HOSP. /008	43	2	2	#NULL!	19	1	1	1		Stimulation of labour Augmentation of labour Induction of labour	1	1	1	0	#NULL!	2	5IU		10IU		5IU		10IU		5IU						Intravenous infusion	0	0	0	1	0	0	0		Intravenous infusion
2019-03-16	username not found	Dr Malami Muhammad Bello	SO	2019-03-14	12	DANGE-SHUNI	GIGINYA BARRACK HOSPITAL, SOKOTO	7	SOK/DGS/PUB/GIGINYA BARR. HOSP. /007	31	1	2	#NULL!	7	1	1	1		Stimulation of labour Augmentation of labour Induction of labour	1	1	1	0	#NULL!	2	5IU		10IU		5IU		5IU		5IU						Intravenous infusion	0	0	0	1	0	0	0		Intravenous infusion
2019-03-17	username not found	Dr Malami Muhammad Bello	NMB	2019-03-15	12	DANGE-SHUNI	GIGINYA BARACK HOSPITAL, SOKOTO	16	SOK/DGS/PUB/GIGINYA BARR. HOSP. /016	28	1	2	#NULL!	6	1	1	1		Augmentation of labour	0	1	0	0	#NULL!	1			5IU		5IU											99	99	99	99	99	99	99
2019-03-17	username not found	Dr Malami Muhammad Bello	KA	2019-03-15	12	DANGE-SHUNI	GIGINYA BARACK HOSPITAL, SOKOTO	15	SOK/DGS/PUB/GIGINYA BARR. HOSP. /015	30	2	2	#NULL!	5	1	1	1		Stimulation of labour Augmentation of labour Induction of labour	1	1	1	0	#NULL!	2	5IU		10IU		5IU		10IU		10IU						Intravenous infusion	0	0	0	1	0	0	0		Intravenous infusion
2019-03-23	username not found	Unyime Eshiet	A.F.S.	2019-03-15	1	Abak	Primary Health Centre, Abak	47	AKB/ABK//PUB/PHC.Abak/047	28	1	2	#NULL!	5	1	1	4	When the need arises	Induction of labour	0	0	1	0	#NULL!	1							10IU		5IU							99	99	99	99	99	99	99		Intravenous push Intravenous infusion
2019-03-31	username not found	E. G. POLYCARP	F.E	2019-03-27	1	IKOT EKPENE	GENERAL HOSPITAL IKOT EKPENE	51	AKB/IKE/PUB/GEN HOSP IKE/051	46	1	1	#NULL!	12	1	1	2		Stimulation of labour Augmentation of labour Induction of labour	1	1	1	0	#NULL!	1	10IU		10IU		10IU		10IU		10IU						Intravenous infusion	0	0	0	1	0	0	0		Intravenous infusion
2019-04-03	username not found	E. G. POLYCARP	O. A	2019-03-28	1	UYO	ZOE CONSULTANT HOSPITAL	126	AKB/UYO/PVT/ZOE/126	39	2	1	#NULL!	7	2	1	2		Augmentation of labour	0	1	0	0	#NULL!	1			20IU		20IU											99	99	99	99	99	99	99
2019-04-02	username not found	E. G. POLYCARP	K. M	2019-02-27	1	IKOT EKPENE	GENERAL HOSPITAL IKOT EKPENE	89	AKB/IKE/PUB/GEN HOSP IKE/089	49	2	2	#NULL!	19	1	1	2		Stimulation of labour Augmentation of labour	1	1	0	0	#NULL!	1	10IU		10IU		10IU										Intravenous infusion	0	0	0	1	0	0	0
2019-04-02	username not found	E. G. POLYCARP	U. A	2019-03-27	1	IKOT EKPENE	GENERAL HOSPITAL IKOT EKPENE	100	AKB/IKE/PUB/GEN HOSP IKE/100	49	2	2	#NULL!	17	1	1	2		Stimulation of labour	1	0	0	0	#NULL!	2	20IU														Intravenous push	0	0	1	0	0	0	0
2019-04-03	username not found	E. G. POLYCARP	U. W	2019-03-28	1	UYO	PRIMARY HEALTH CENTRE, BARRACK ROAD, UYO	143	AKB/UYO/PUB/PHC,UYO/143	34	1	2	#NULL!	7	1	1	2		Augmentation of labour	0	1	0	0	#NULL!	1			10IU		15IU											99	99	99	99	99	99	99
2019-04-11	username not found	Dr. Sulaiman Lawan	ADM	2019-04-09	2	Bauchi	Airforce reference medical center	340	BAU/BAU/PUB/Airfore ref. Med. Centre/340	34	1	1	#NULL!	10	1	1	3		Augmentation of labour	0	1	0	0	#NULL!	1			5IU		Others	2.5										99	99	99	99	99	99	99
2019-03-18	username not found	Dr. Sulaiman Lawan	R.A	2019-03-18	2	BAU	PUBLIC	29	BAU/BAU/PUB/ATBUTH/029	39	1	1	#NULL!	10	1	1	3		Induction of labour	0	0	1	0	#NULL!	1							10IU		10IU							99	99	99	99	99	99	99		Intravenous infusion
2019-03-18	username not found	Dr. Sulaiman Lawan	A.U	2019-03-18	2	BAU	PUBLIC	32	BAU/BAU/PUB/SPECIALIST HOSPITAL/032	32	1	2	#NULL!	10	1	1	3		Stimulation of labour Augmentation of labour	1	1	0	0	#NULL!	1	5IU		10IU		5IU										Intravenous infusion	0	0	0	1	0	0	0
2019-03-19	username not found	Dr. Sulaiman Lawan	Z.U	2019-03-18	2	BAU	PUBLIC	31	BAU/BAU/PUB/SPECIALIST HOSPITAL/034	35	2	1	#NULL!	10	1	1	1		Induction of labour	0	0	1	0	#NULL!	1							5IU		10IU							99	99	99	99	99	99	99		Intravenous infusion
2019-03-20	username not found	Dr. Sulaiman Lawan	G. M	2019-03-19	2	BAU	ATBUTH	54	BAU/BAU/PUB/ATBUTH/054	28	2	2	#NULL!	13	1	1	1		Induction of labour	0	0	1	0	#NULL!	2							10IU		10IU							99	99	99	99	99	99	99		Intravenous infusion
2019-04-11	username not found	OKEIBUNOR RACHAEL	I.C	2019-04-08	3	UKWUANI LOCAL GOVERNMENT	VEERAY MEDICAL CENTRE	147	DLT/UKW/PVT/VEERAYMEDICALCENTRE/147	34	2	2	#NULL!	6	2	1	3		Augmentation of labour Induction of labour	0	1	1	0	#NULL!	1			10IU		10IU		10IU		10IU							99	99	99	99	99	99	99		Intravenous push Intravenous infusion
2019-04-11	username not found	OKEIBUNOR RACHAEL	U.O	2019-04-08	3	UKWUANI LOCAL GOVERNMENT	VEERAY MEDICAL CENTRE	148	DLT/UKW/PVT/VEERAYMEDICALCENTRE/148	32	2	2	#NULL!	5	2	1	3		Augmentation of labour	0	1	0	0	#NULL!	1			5IU		5IU											99	99	99	99	99	99	99
2019-03-30	username not found	Odoh Joyce	A. B	2019-03-28	3	Sapele	Ani Medical Center	126	DLT/SAP/PVT/ANI MEDICAL CENTER/126	27	2	2	#NULL!	1	2	1	3		Induction of labour	0	0	1	0	#NULL!	1							10IU		10IU							99	99	99	99	99	99	99		Intravenous infusion
2019-04-07	username not found	Areghan Henrietta	A. E	2019-04-03	3	Ika North East	St. John Catholic hospital Boji Boji Owa	90	DLT/INE/PVT/ST. JOHN CATHOLIC HOSPITAL BOJI BOJI OWA/090	40	2	2	#NULL!	8	2	1	1		Augmentation of labour	0	1	0	0	#NULL!	1			5IU		10IU											99	99	99	99	99	99	99
2019-04-03	username not found	Okonkwo chioma	IPN	2019-04-02	4	Abk	Fatema specialist hospital and maternity	33	Eby/abk/Pvt/fatema hosp and maternity/033	26	2	2	#NULL!	4	2	1	1		Induction of labour	0	0	1	0	#NULL!	1							15IU		10IU							99	99	99	99	99	99	99		Intramuscular
2019-04-10	username not found	Imoisi Ese	J.G	2019-04-02	5	Ise-Emure	Maternity Child health center.	87	EKT/ISE/PVT/MATERNITY CHILD HEALTH CENTER/087.	37	2	2	#NULL!	15	2	1	2		Stimulation of labour Induction of labour	1	0	1	0	#NULL!	1	2.5IU						5IU		5IU						Intravenous infusion	0	0	0	1	0	0	0		Intravenous infusion
2019-04-10	username not found	Imoisi Ese	E.A	2019-04-02	5	Ise-Emure	Maternity Child health center.	88	EKT/ISE/PVT/MATERNITY CHILD HEALTH CENTER/088	23	2	2	#NULL!	3	2	1	2		Stimulation of labour Induction of labour	1	0	1	0	#NULL!	1	5IU						5IU		5IU						Intravenous infusion	0	0	0	1	0	0	0		Intravenous infusion
2019-04-08	username not found	Imoisi Ese	B. A	2019-03-26	5	Ikere	State Specialist Hospital, Ise Rd.	9	EKT/IKE/PUB/STATE SPECIALIST HOSPITAL, ISE RD/009	37	2	2	#NULL!	12	1	1	1		Stimulation of labour Augmentation of labour Induction of labour	1	1	1	0	#NULL!	1	5IU		5IU		5IU		5IU		5IU						Intravenous infusion	0	0	0	1	0	0	0		Intravenous infusion
2019-04-08	username not found	Imoisi Ese	M. B	2019-03-26	5	Ikere	State Specialist Hospital, ISE Rd	8	EKT/IKE/PUB/STATE SPECIALIST HOSPITAL, ISE RD/008	37	2	2	#NULL!	12	1	1	1		Stimulation of labour	1	0	0	0	#NULL!	1	2.5IU														Intravenous infusion	0	0	0	1	0	0	0
2019-03-19	username not found	UDEARIRY NNAEMEKA	AOI	2019-03-20	7	OWERRI MUNICIPAL	ALADINMA HOSPITAL	8	IMO/OWM/PVT/ALADINMA HOSPITAL/008	31	2	2	#NULL!	4	2	1	4	NOW AND THEN	Augmentation of labour	0	1	0	0	#NULL!	3			10IU		10IU											99	99	99	99	99	99	99
2019-04-09	username not found	Amina Mohammed	SI	2019-03-26	8	Ringim	Sintilmawa Health Post	151	JIG/RIN/PUB/Sintilmawa Health Post/151	32	2	2	#NULL!	6	1	1	4	Periodic	Augmentation of labour	0	1	0	0	#NULL!	1			10IU		15IU											99	99	99	99	99	99	99
2019-03-25	username not found	Amina Mohammed	MSK	2019-03-24	8	Dutse	Federal University of Dutse Teaching Hospital	30	JIG/DUT/PUB/FUD Teaching Hospital/030	20	2	2	#NULL!	1	1	1	4	When needed	Stimulation of labour	1	0	0	0	#NULL!	2	5IU														Intravenous infusion	0	0	0	1	0	0	0
2019-04-09	username not found	Amina Mohammed	AI	2019-03-26	8	Ringim	Sintilmawa Health Post	152	JIG/RIN/PUB/Sintilmawa Health Post	25	1	2	#NULL!	1	1	1	3		Augmentation of labour	0	1	0	0	#NULL!	1			15U		15IU											99	99	99	99	99	99	99
2019-03-25	username not found	Amina Mohammed	IFY	2019-03-24	8	Dutse	Federal University of Dutse Teaching Hospital	33	JIG/DUT/PUB/FUD Teaching Hospital/033	25	2	2	#NULL!	3	1	1	1		Induction of labour	0	0	1	0	#NULL!	1							10IU		5IU							99	99	99	99	99	99	99		Intravenous infusion
2019-04-10	username not found	Gerald Igwemadu	C.S.	2019-04-09	9	Karu	Chukwuebube specialist hospital karu	332	NAS/KAR/PVT/Chukwuebube hosp/332	26	1	1	#NULL!	2	2	1	1		Stimulation of labour Augmentation of labour Induction of labour	1	1	1	0	#NULL!	1	5IU		5IU		10IU		10IU		20IU						Intravenous infusion	0	0	0	1	0	0	0		Intravenous infusion
2019-03-14	username not found	Okoronkwo Nnenna	BMH	2019-03-14	9	LAFIA	Dalhatu Araf Specialist Hospital (DASH)	7	NAS/LAF/PUB/DASH/007	42	2	2	#NULL!	2	1	1	1		Induction of labour	0	0	1	0	#NULL!	1							5IU		Others	2.5IU						99	99	99	99	99	99	99		Intravenous infusion
2019-03-16	username not found	JANET DADA	C. E	2019-03-15	10	BIDA	PUBLIC	9	NIG/BID/PUB/FEDERALMEDICALCENTER/009	32	2	2	#NULL!	5	1	1	1		Stimulation of labour Augmentation of labour Induction of labour	1	1	1	0	#NULL!	1	2.5IU		5IU		5IU		5IU		5IU						Intravenous infusion	0	0	0	1	0	0	0		Intravenous infusion
2019-03-14	username not found	JANET DADA	M. A	2019-03-15	10	BIDA	PUBLIC	1	NIG/BID/PUB/GENERALHOSPITAL/001	32	2	2	#NULL!	5	1	1	1		Augmentation of labour	0	1	0	0	#NULL!	1			5IU		5IU											99	99	99	99	99	99	99
2019-04-08	username not found	Imoisi Ese	O. A	2019-03-20	5	Ikere	St Peter Anglican Hospital.	26	EKT/IKE/PVT/ST PETER ANGLICAN HOSPITAL/026	27	2	1	#NULL!	3	2	1	4	When needed.	Augmentation of labour Prevention of post-partum haemorrhage	0	1	0	1	#NULL!	1			5IU		5IU						Others	40IU	Others	40IU		99	99	99	99	99	99	99
2019-04-13	username not found	EGBUAWA MABEL	E.H.C	2019-04-14	7	OWERRI MUNICIPAL	FEDERAL MEDICAL CENTRE	384	IMO/OWM/PUB/FEDERAL MEDICAL CENTRE/384	41	1	1	#NULL!	11	1	1	1		Augmentation of labour Prevention of post-partum haemorrhage	0	1	0	1	#NULL!	1			Others	5IU AND 10IU	20IU						Others	50IU	Others	50IU		99	99	99	99	99	99	99
2019-03-26	username not found	UDEARIRY NNAEMEKA	NAC	2019-03-27	7	OWERRI MUNICIPAL	HOLY FAMILY HOSPITAL	85	IMO/OWM/PVT/HOLY FAMILY HOSPITAL/085	32	2	2	#NULL!	7	2	1	1		Stimulation of labour Augmentation of labour Induction of labour Prevention of post-partum haemorrhage	1	1	1	1	#NULL!	2	5IU		5IU		5IU		5IU		5IU		20IU		20IU		Intravenous infusion	0	0	0	1	0	0	0		Intravenous infusion
2019-04-17	username not found	Samuel Umoh	GJE	2019-04-09	1	ESE	PUB	179	AKB/ESE/PUB/COTTAGE HOSP./179	54	2	2	#NULL!	35	1	1	4	When necessary	Augmentation of labour Induction of labour Prevention of post-partum haemorrhage	0	1	1	1	#NULL!	1			5IU		5IU		10IU		5IU		20IU		Others	40IU		99	99	99	99	99	99	99		Intravenous infusion
2019-04-17	username not found	Samuel Umoh	IS	2019-04-09	1	ESE	PUB	178	AKB/ESE/PUB/COTTAGE HOSP./178	28	2	2	#NULL!	12	1	1	4	When necessary	Stimulation of labour Augmentation of labour Induction of labour Prevention of post-partum haemorrhage	1	1	1	1	#NULL!	1	5IU		5IU		5IU		10IU		5IU		20IU		Others	40IU	Intravenous infusion	0	0	0	1	0	0	0		Intravenous infusion
2019-04-12	username not found	Onwumah Malachy uche	A. O. C	2019-04-07	7	Owerri west	FUTO medical centre	153	IMO/OWW/PUB FUTO MEDICAL CENTRE /153	42	2	2	#NULL!	10	1	1	4	When prescribed	Augmentation of labour Prevention of post-partum haemorrhage	0	1	0	1	#NULL!	1			10IU		5IU						15IU		10IU			99	99	99	99	99	99	99
2019-04-13	username not found	Onwumah Malachy uche	N. A	2019-04-08	7	Aboh mbaise	Gen hospital aboh mbaise	167	IMO/ABM/PUB/GEN HOSPITAL ABOH MBAISE /167	30	2	2	#NULL!	10	1	1	1		Augmentation of labour Induction of labour Prevention of post-partum haemorrhage	0	1	1	1	#NULL!	1			10IU		10IU		20IU		10IU		10IU		10IU			99	99	99	99	99	99	99		Intravenous infusion
2019-04-13	username not found	Onwumah Malachy uche	I. W. C	2019-04-08	7	Aboh mbaise	Gen hospital about mbaise	171	IMO/ABM/PUB/GEN HOSPITAL ABOH MBAISE /171	25	2	2	#NULL!	1	1	1	1		Stimulation of labour Augmentation of labour Induction of labour Prevention of post-partum haemorrhage	1	1	1	1	#NULL!	3	Others	Didn't specify	Others	Didn't specify	Others	Didn't specify	Others	Didn't specify	Others	Didn't specify	Others	Didn't specify	Others	Didn't specify	Intravenous infusion	0	0	0	1	0	0	0		Intravenous infusion
2019-04-04	username not found	Onwumah Malachy uche	CVUB	2019-04-03	7	Owerri municipal	Vadan hospital	58	IMO/OWM/PVT/VEDAN HOSPITAL /058	40	2	2	#NULL!	1	2	1	1		Augmentation of labour Prevention of post-partum haemorrhage	0	1	0	1	#NULL!	1			20IU		20IU						Others	60 IU	Others	60 IU		99	99	99	99	99	99	99
2019-03-23	username not found	Samuel Umoh	E.D.	2019-03-20	1	EKT	PVT	41	AKB/EKT/PVT/ASSURANCE MEDICAL CENTER/041	59	1	1	#NULL!	32	2	1	4	When necessary	Stimulation of labour Augmentation of labour Induction of labour Prevention of post-partum haemorrhage	1	1	1	1	#NULL!	1	5IU		5IU		5IU		10IU		10IU		Others	15IU or more	Others	15IU or more	Intravenous infusion	0	0	0	1	0	0	0		Intravenous infusion
2019-04-16	username not found	Samuel Umoh	FEN	2019-04-05	1	ORN	PVT	159	AKB/ORN/PVT/MANAFEN GROUP HOSP./159	60	1	1	#NULL!	32	2	1	4	PRN	Stimulation of labour Augmentation of labour Induction of labour Prevention of post-partum haemorrhage	1	1	1	1	#NULL!	1	10IU		Others	30IU	10IU		Others	30IU	10IU		20IU		10IU		Intravenous infusion	0	0	0	1	0	0	0		Intravenous infusion
2019-03-24	username not found	Idongesit Jackson	S.U.A.E	2019-03-23	1	Uyo	UbongAbasi Specialist Clinic	19	AKB/UYO/PVT/UBONGABASI SPECIALIST CLINIC/019	68	1	1	#NULL!	30	2	1	4	When necessary	Stimulation of labour Augmentation of labour Induction of labour Prevention of post-partum haemorrhage	1	1	1	1	#NULL!	1	Not sure		10IU		5IU		10IU		5IU		20IU		10IU		Intravenous infusion	0	0	0	1	0	0	0		Intravenous infusion
2019-03-28	username not found	Samuel Umoh	A.U	2019-03-26	1	EKT	PVT	91	AKB/EKT/PVT/VIOLA CLINIC/091	55	1	1	#NULL!	29	2	1	4	When need arises	Augmentation of labour Prevention of post-partum haemorrhage	0	1	0	1	#NULL!	1			5IU		5IU						Others	Step-wise dose up to 40IU	Others	Step-wise dose up to 40IU		99	99	99	99	99	99	99
2019-04-05	username not found	Idongesit Jackson	A.U.I	2019-04-04	1	Uyo	Precious Specialist Clinic	112	AKB/UYO/PVT/PRECIOUS SPECIALIST CLINIC/112	56	1	1	#NULL!	29	2	1	4	As necessary	Augmentation of labour Induction of labour Prevention of post-partum haemorrhage	0	1	1	1	#NULL!	1			10IU		10IU		10IU		10IU		Others	40IU	Not sure			99	99	99	99	99	99	99		Intravenous infusion
2019-03-28	username not found	Samuel Umoh	V.J	2019-03-25	1	EKT	PVT	87	AKB/EKT/PVT/AMADO MEDICAL CENTER/087	56	1	1	#NULL!	25	2	1	4	When there's need	Stimulation of labour Augmentation of labour Prevention of post-partum haemorrhage	1	1	0	1	#NULL!	1	5IU		5IU		5IU						20IU		20IU		Intravenous infusion	0	0	0	1	0	0	0
[truncated: 4,973 more rows]
[truncated: 100 more columns]
